# Supplementary material for: 2-Methylxanthen-9-one
Source: Acta Crystallogr Sect E Struct Rep Online. 2012 Feb 29;68(Pt 3):o872. doi: 10.1107/S1600536812007702 (PMC3297922; doi:10.1107/S1600536812007702)
Supplement: Supplementary file 1 [file e-68-0o872-sup1.cif]

##############################################################################
#                                                                            #
# This CIF contains the data in a paper accepted for publication in          #
# Acta Crystallographica Section E. It conforms to the requirements of       #
# Notes for Authors for Acta Crystallographica Section E, and has been       #
# peer reviewed under the auspices of the IUCr Commission on Journals.       #
#                                                                            #
# Full details of the Crystallographic Information File format               #
# are given in the paper "The Crystallographic Information File (CIF):       #
# a New Standard Archive File for Crystallography" by S. R. Hall, F. H.      #
# Allen and I. D. Brown [Acta Cryst. (1991), A47, 655-685].                  #
#                                                                            #
# The current version of the core CIF dictionary is obtainable from          #
# ftp://ftp.iucr.org/pub/cif_core.dic.                                       #
#                                                                            #
# Software is freely available for graphical display of the structure(s)     #
# in this CIF. For information consult the CIF software page                 #
# http://www.iucr.org/resources/cif/software.                                #
#                                                                            #
# This file may be used for bona fide research purposes within the           #
# scientific community so long as proper attribution is given to the journal # 
# article from which it was obtained.                                        #
#                                                                            #
##############################################################################
data_I
_audit_creation_method     SHELXL-97
_chemical_name_systematic
;
2-Methylxanthen-9-one
;
_chemical_name_common     ?
_chemical_formula_moiety     'C14 H10 O2'
_chemical_formula_sum     'C14 H10 O2'
_chemical_formula_iupac     'C14 H10 O2'
_chemical_formula_weight     210.22
_chemical_melting_point     ?
_symmetry_cell_setting     triclinic
_symmetry_space_group_name_H-M     'P -1'
_symmetry_space_group_name_Hall     '-P 1'
loop_
    _symmetry_equiv_pos_as_xyz
    'x, y, z'
    '-x, -y, -z'
_cell_length_a     8.2678(7)
_cell_length_b     8.5268(6)
_cell_length_c     8.5965(7)
_cell_angle_alpha     92.650(6)
_cell_angle_beta     116.592(8)
_cell_angle_gamma     104.045(7)
_cell_volume     517.28(7)
_cell_formula_units_Z     2
_cell_measurement_reflns_used     3639
_cell_measurement_theta_min     3.5471
_cell_measurement_theta_max     29.1300
_cell_measurement_temperature     293(2)
_exptl_crystal_description     'block'
_exptl_crystal_colour     white
_exptl_crystal_size_max     0.30
_exptl_crystal_size_mid     0.20
_exptl_crystal_size_min     0.20
_exptl_crystal_density_diffrn     1.350
_exptl_crystal_density_meas     ?
_exptl_crystal_density_method     'not measured'
_exptl_crystal_F_000     220
_exptl_absorpt_coefficient_mu     0.090
_exptl_absorpt_correction_type     multi-scan
_exptl_absorpt_process_details     '(CrysAlis PRO; Oxford Diffraction, 2010)'
_exptl_absorpt_correction_T_min     0.88949
_exptl_absorpt_correction_T_max     1.00000
_exptl_special_details
;
<i>CrysAlis PRO</i>, Oxford Diffraction Ltd., Version 1.171.34.40 (release
27--08-2010 CrysAlis171. NET) (compiled Aug 27 2010,11:50:40) Empirical
absorption correction using spherical harmonics, implemented in SCALE3 ABSPACK
scaling algorithm.
;
_diffrn_ambient_temperature     293(2)
_diffrn_radiation_type     MoK\a
_diffrn_radiation_wavelength     0.71073
_diffrn_radiation_source     'fine-focus sealed tube'
_diffrn_radiation_monochromator     graphite
_diffrn_measurement_device_type     'Oxford Diffraction Xcalibur Sapphire3'
_diffrn_measurement_method     'omega scans'
_diffrn_detector_area_resol_mean     ?
_diffrn_reflns_number     10601
_diffrn_reflns_av_R_equivalents     0.0327
_diffrn_reflns_av_sigmaI/netI     0.0267
_diffrn_reflns_theta_min     3.55
_diffrn_reflns_theta_max     26.00
_diffrn_reflns_theta_full     26.00
_diffrn_measured_fraction_theta_max     0.997
_diffrn_measured_fraction_theta_full     0.997
_diffrn_reflns_limit_h_min     -10
_diffrn_reflns_limit_h_max     10
_diffrn_reflns_limit_k_min     -10
_diffrn_reflns_limit_k_max     10
_diffrn_reflns_limit_l_min     -10
_diffrn_reflns_limit_l_max     10
_diffrn_standards_number     ?
_diffrn_standards_interval_count     ?
_diffrn_standards_interval_time     ?
_diffrn_standards_decay_%     ?
_refine_special_details
;
Refinement of <i>F</i>^2^ against ALL reflections. The weighted <i>R</i>-factor
<i>wR</i> and goodness of fit <i>S</i> are based on <i>F</i>^2^, conventional
<i>R</i>-factors <i>R</i> are based on <i>F</i>, with <i>F</i> set to zero for
negative <i>F</i>^2^. The threshold expression of <i>F</i>^2^ >
\s(<i>F</i>^2^) is used only for calculating <i>R</i>-factors(gt) <i>etc</i>.
and is not relevant to the choice of reflections for refinement.
<i>R</i>-factors based on <i>F</i>^2^ are statistically about twice as large
as those based on <i>F</i>, and <i>R</i>- factors based on ALL data will be
even larger.
;
_reflns_number_total     2028
_reflns_number_gt     1262
_reflns_threshold_expression     I>2sigma(I)
_refine_ls_structure_factor_coef     Fsqd
_refine_ls_matrix_type     full
_refine_ls_R_factor_all     0.0884
_refine_ls_R_factor_gt     0.0516
_refine_ls_wR_factor_gt     0.1300
_refine_ls_wR_factor_ref     0.1517
_refine_ls_goodness_of_fit_ref     1.035
_refine_ls_restrained_S_all     1.035
_refine_ls_number_reflns     2028
_refine_ls_number_parameters     146
_refine_ls_number_restraints     0
_refine_ls_hydrogen_treatment     constr
_refine_ls_weighting_scheme     calc
_refine_ls_weighting_details
         'calc w=1/[\s^2^(Fo^2^)+(0.0652P)^2^+0.0822P] where P=(Fo^2^+2Fc^2^)/3'
_atom_sites_solution_hydrogens     geom
_atom_sites_solution_primary     direct
_atom_sites_solution_secondary     difmap
_refine_ls_shift/su_max     0.000
_refine_ls_shift/su_mean     0.000
_refine_diff_density_max     0.130
_refine_diff_density_min     -0.148
_refine_ls_extinction_method     none
_refine_ls_extinction_coef     ?
loop_
    _atom_type_symbol
    _atom_type_description
    _atom_type_scat_dispersion_real
    _atom_type_scat_dispersion_imag
    _atom_type_scat_source
    'C' 'C' 0.0033 0.0016
                         'International Tables Vol C Tables 4.2.6.8 and 6.1.1.4'
    'H' 'H' 0.0000 0.0000
                         'International Tables Vol C Tables 4.2.6.8 and 6.1.1.4'
    'O' 'O' 0.0106 0.0060
                         'International Tables Vol C Tables 4.2.6.8 and 6.1.1.4'
_computing_data_collection     'CrysAlis PRO (Oxford Diffraction, 2010)'
_computing_cell_refinement     'CrysAlis PRO (Oxford Diffraction, 2010)'
_computing_data_reduction     'CrysAlis PRO (Oxford Diffraction, 2010)'
_computing_structure_solution     'SHELXS97 (Sheldrick, 2008)'
_computing_structure_refinement     'SHELXL97 (Sheldrick, 2008)'
_computing_molecular_graphics     'ORTEP-3 (Farrugia, 1997)'
_computing_publication_material     'PLATON (Spek, 2009)'
loop_
    _atom_site_type_symbol
    _atom_site_label
    _atom_site_fract_x
    _atom_site_fract_y
    _atom_site_fract_z
    _atom_site_U_iso_or_equiv
    _atom_site_adp_type
    _atom_site_calc_flag
    _atom_site_refinement_flags
    _atom_site_occupancy
    _atom_site_symmetry_multiplicity
    _atom_site_disorder_assembly
    _atom_site_disorder_group
    C C1 0.7846(3) 0.1172(2) 0.0063(2) 0.0552(5) Uani d . 1 1 . .
    H H1 0.8299 0.0663 -0.0570 0.066 Uiso calc R 1 1 . .
    C C2 0.7434(3) 0.2613(3) -0.0345(3) 0.0608(6) Uani d . 1 1 . .
    C C3 0.6748(3) 0.3344(3) 0.0625(3) 0.0672(6) Uani d . 1 1 . .
    H H3 0.6448 0.4315 0.0362 0.081 Uiso calc R 1 1 . .
    C C4 0.6505(3) 0.2675(3) 0.1948(3) 0.0658(6) Uani d . 1 1 . .
    H H4 0.6046 0.3187 0.2574 0.079 Uiso calc R 1 1 . .
    C C5 0.7034(3) -0.1210(3) 0.5685(3) 0.0623(6) Uani d . 1 1 . .
    H H5 0.6586 -0.0609 0.6249 0.075 Uiso calc R 1 1 . .
    C C6 0.7523(3) -0.2566(3) 0.6273(3) 0.0705(7) Uani d . 1 1 . .
    H H6 0.7410 -0.2886 0.7248 0.085 Uiso calc R 1 1 . .
    C C7 0.8186(3) -0.3476(3) 0.5441(3) 0.0707(7) Uani d . 1 1 . .
    H H7 0.8514 -0.4401 0.5855 0.085 Uiso calc R 1 1 . .
    C C8 0.8355(3) -0.3005(3) 0.4002(3) 0.0601(6) Uani d . 1 1 . .
    H H8 0.8802 -0.3616 0.3445 0.072 Uiso calc R 1 1 . .
    C C9 0.8034(3) -0.1098(2) 0.1823(2) 0.0487(5) Uani d . 1 1 . .
    O O9 0.8493(2) -0.19003(18) 0.09566(19) 0.0720(5) Uani d . 1 1 . .
    O O10 0.67103(19) 0.06452(17) 0.37199(17) 0.0590(4) Uani d . 1 1 . .
    C C11 0.6948(3) 0.1230(2) 0.2347(2) 0.0499(5) Uani d . 1 1 . .
    C C12 0.7212(3) -0.0736(2) 0.4230(2) 0.0494(5) Uani d . 1 1 . .
    C C13 0.7864(3) -0.1617(2) 0.3361(2) 0.0468(5) Uani d . 1 1 . .
    C C14 0.7604(3) 0.0446(2) 0.1403(2) 0.0466(5) Uani d . 1 1 . .
    C C15 0.7710(4) 0.3410(3) -0.1775(3) 0.0837(8) Uani d . 1 1 . .
    H H153 0.8406 0.4550 -0.1321 0.126 Uiso calc R 1 1 . .
    H H152 0.6498 0.3312 -0.2760 0.126 Uiso calc R 1 1 . .
    H H151 0.8401 0.2873 -0.2153 0.126 Uiso calc R 1 1 . .
loop_
    _atom_site_aniso_label
    _atom_site_aniso_U_11
    _atom_site_aniso_U_22
    _atom_site_aniso_U_33
    _atom_site_aniso_U_12
    _atom_site_aniso_U_13
    _atom_site_aniso_U_23
    C1 0.0528(13) 0.0580(13) 0.0503(12) 0.0096(10) 0.0242(10) 0.0068(9)
    C2 0.0544(13) 0.0574(13) 0.0561(12) 0.0066(10) 0.0185(10) 0.0142(10)
    C3 0.0636(15) 0.0503(12) 0.0768(15) 0.0177(11) 0.0232(12) 0.0157(11)
    C4 0.0650(15) 0.0579(14) 0.0772(15) 0.0234(11) 0.0338(12) 0.0065(11)
    C5 0.0607(14) 0.0784(15) 0.0507(12) 0.0146(12) 0.0324(11) 0.0058(11)
    C6 0.0706(16) 0.0855(17) 0.0549(13) 0.0158(13) 0.0320(12) 0.0220(12)
    C7 0.0798(17) 0.0697(15) 0.0640(13) 0.0251(13) 0.0324(12) 0.0262(11)
    C8 0.0670(14) 0.0558(13) 0.0586(12) 0.0193(11) 0.0302(11) 0.0096(10)
    C9 0.0470(11) 0.0518(11) 0.0494(11) 0.0120(9) 0.0263(9) 0.0043(9)
    O9 0.1003(12) 0.0713(10) 0.0769(10) 0.0395(9) 0.0617(9) 0.0172(8)
    O10 0.0687(10) 0.0625(9) 0.0603(9) 0.0252(7) 0.0400(7) 0.0096(7)
    C11 0.0468(12) 0.0492(11) 0.0510(11) 0.0117(9) 0.0225(9) 0.0055(9)
    C12 0.0447(11) 0.0525(12) 0.0490(11) 0.0103(9) 0.0227(9) 0.0054(9)
    C13 0.0432(11) 0.0496(11) 0.0441(10) 0.0088(9) 0.0205(9) 0.0047(8)
    C14 0.0436(11) 0.0463(11) 0.0460(10) 0.0076(9) 0.0210(9) 0.0045(8)
    C15 0.0831(18) 0.0799(17) 0.0763(16) 0.0159(14) 0.0302(14) 0.0321(13)
_geom_special_details
;
All e.s.d.'s (except the e.s.d. in the dihedral angle between two l.s. planes)
are estimated using the full covariance matrix. The cell e.s.d.'s are taken
into account individually in the estimation of e.s.d.'s in distances, angles
and torsion angles; correlations between e.s.d.'s in cell parameters are only
used when they are defined by crystal symmetry. An approximate (isotropic)
treatment of cell e.s.d.'s is used for estimating e.s.d.'s involving l.s.
planes.
;
loop_
    _geom_bond_atom_site_label_1
    _geom_bond_atom_site_label_2
    _geom_bond_site_symmetry_2
    _geom_bond_distance
    _geom_bond_publ_flag
    C1 C2 . 1.373(3) ?
    C1 C14 . 1.400(2) ?
    C1 H1 . 0.9300 ?
    C2 C3 . 1.396(3) ?
    C2 C15 . 1.509(3) ?
    C3 C4 . 1.367(3) ?
    C3 H3 . 0.9300 ?
    C4 C11 . 1.385(3) ?
    C4 H4 . 0.9300 ?
    C5 C6 . 1.362(3) ?
    C5 C12 . 1.390(3) ?
    C5 H5 . 0.9300 ?
    C6 C7 . 1.386(3) ?
    C6 H6 . 0.9300 ?
    C7 C8 . 1.373(3) ?
    C7 H7 . 0.9300 ?
    C8 C13 . 1.402(3) ?
    C8 H8 . 0.9300 ?
    C9 O9 . 1.225(2) ?
    C9 C14 . 1.464(3) ?
    C9 C13 . 1.467(2) ?
    O10 C12 . 1.368(2) ?
    O10 C11 . 1.377(2) ?
    C11 C14 . 1.386(3) ?
    C12 C13 . 1.385(3) ?
    C15 H153 . 0.9600 ?
    C15 H152 . 0.9600 ?
    C15 H151 . 0.9600 ?
loop_
    _geom_angle_atom_site_label_1
    _geom_angle_atom_site_label_2
    _geom_angle_atom_site_label_3
    _geom_angle_site_symmetry_1
    _geom_angle_site_symmetry_3
    _geom_angle
    _geom_angle_publ_flag
    C2 C1 C14 . . 122.1(2) ?
    C2 C1 H1 . . 119.0 ?
    C14 C1 H1 . . 119.0 ?
    C1 C2 C3 . . 117.6(2) ?
    C1 C2 C15 . . 122.2(2) ?
    C3 C2 C15 . . 120.2(2) ?
    C4 C3 C2 . . 122.0(2) ?
    C4 C3 H3 . . 119.0 ?
    C2 C3 H3 . . 119.0 ?
    C3 C4 C11 . . 119.3(2) ?
    C3 C4 H4 . . 120.3 ?
    C11 C4 H4 . . 120.3 ?
    C6 C5 C12 . . 119.2(2) ?
    C6 C5 H5 . . 120.4 ?
    C12 C5 H5 . . 120.4 ?
    C5 C6 C7 . . 121.0(2) ?
    C5 C6 H6 . . 119.5 ?
    C7 C6 H6 . . 119.5 ?
    C8 C7 C6 . . 119.6(2) ?
    C8 C7 H7 . . 120.2 ?
    C6 C7 H7 . . 120.2 ?
    C7 C8 C13 . . 120.9(2) ?
    C7 C8 H8 . . 119.6 ?
    C13 C8 H8 . . 119.6 ?
    O9 C9 C14 . . 122.70(17) ?
    O9 C9 C13 . . 122.40(18) ?
    C14 C9 C13 . . 114.91(16) ?
    C12 O10 C11 . . 118.91(15) ?
    O10 C11 C4 . . 116.28(18) ?
    O10 C11 C14 . . 122.97(17) ?
    C4 C11 C14 . . 120.75(19) ?
    O10 C12 C13 . . 122.48(17) ?
    O10 C12 C5 . . 116.03(18) ?
    C13 C12 C5 . . 121.50(19) ?
    C12 C13 C8 . . 117.83(18) ?
    C12 C13 C9 . . 120.58(17) ?
    C8 C13 C9 . . 121.59(17) ?
    C11 C14 C1 . . 118.27(18) ?
    C11 C14 C9 . . 119.92(17) ?
    C1 C14 C9 . . 121.80(17) ?
    C2 C15 H153 . . 109.5 ?
    C2 C15 H152 . . 109.5 ?
    H153 C15 H152 . . 109.5 ?
    C2 C15 H151 . . 109.5 ?
    H153 C15 H151 . . 109.5 ?
    H152 C15 H151 . . 109.5 ?
loop_
    _geom_torsion_atom_site_label_1
    _geom_torsion_atom_site_label_2
    _geom_torsion_atom_site_label_3
    _geom_torsion_atom_site_label_4
    _geom_torsion_site_symmetry_1
    _geom_torsion_site_symmetry_2
    _geom_torsion_site_symmetry_3
    _geom_torsion_site_symmetry_4
    _geom_torsion
    _geom_torsion_publ_flag
    C14 C1 C2 C3 . . . . -0.3(3) ?
    C14 C1 C2 C15 . . . . 179.37(18) ?
    C1 C2 C3 C4 . . . . 0.7(3) ?
    C15 C2 C3 C4 . . . . -179.00(19) ?
    C2 C3 C4 C11 . . . . 0.0(3) ?
    C12 C5 C6 C7 . . . . -0.2(3) ?
    C5 C6 C7 C8 . . . . 0.1(4) ?
    C6 C7 C8 C13 . . . . -0.1(3) ?
    C12 O10 C11 C4 . . . . -176.87(17) ?
    C12 O10 C11 C14 . . . . 2.7(3) ?
    C3 C4 C11 O10 . . . . 178.55(17) ?
    C3 C4 C11 C14 . . . . -1.0(3) ?
    C11 O10 C12 C13 . . . . -3.3(3) ?
    C11 O10 C12 C5 . . . . 176.62(16) ?
    C6 C5 C12 O10 . . . . -179.48(18) ?
    C6 C5 C12 C13 . . . . 0.4(3) ?
    O10 C12 C13 C8 . . . . 179.45(17) ?
    C5 C12 C13 C8 . . . . -0.4(3) ?
    O10 C12 C13 C9 . . . . -0.4(3) ?
    C5 C12 C13 C9 . . . . 179.75(17) ?
    C7 C8 C13 C12 . . . . 0.3(3) ?
    C7 C8 C13 C9 . . . . -179.92(18) ?
    O9 C9 C13 C12 . . . . -175.44(19) ?
    C14 C9 C13 C12 . . . . 4.3(3) ?
    O9 C9 C13 C8 . . . . 4.8(3) ?
    C14 C9 C13 C8 . . . . -175.48(17) ?
    O10 C11 C14 C1 . . . . -178.18(16) ?
    C4 C11 C14 C1 . . . . 1.3(3) ?
    O10 C11 C14 C9 . . . . 1.6(3) ?
    C4 C11 C14 C9 . . . . -178.92(17) ?
    C2 C1 C14 C11 . . . . -0.7(3) ?
    C2 C1 C14 C9 . . . . 179.57(18) ?
    O9 C9 C14 C11 . . . . 174.89(19) ?
    C13 C9 C14 C11 . . . . -4.9(3) ?
    O9 C9 C14 C1 . . . . -5.4(3) ?
    C13 C9 C14 C1 . . . . 174.86(16) ?
_iucr_refine_instructions_details
;
TITL SAK2 in P-1
CELL  0.71073   8.2678   8.5268   8.5965   92.650  116.592  104.045
ZERR     2.00   0.0007   0.0006   0.0007    0.006    0.008    0.007
LATT   1
SFAC  C    H    O
UNIT  28   20   4
MERG   2
OMIT    -3.00  52.00
FMAP   2
PLAN   10
ACTA
BOND   $H
CONF
LIST   4
L.S.   4
WGHT    0.065200    0.082200
FVAR       8.93332
C1    1    0.784559    0.117222    0.006333    11.00000    0.05283    0.05795 =
         0.05026    0.00678    0.02419    0.00964
AFIX  43
H1    2    0.829879    0.066262   -0.056957    11.00000   -1.20000
AFIX   0
C2    1    0.743386    0.261332   -0.034474    11.00000    0.05438    0.05743 =
         0.05608    0.01417    0.01849    0.00657
C3    1    0.674827    0.334360    0.062455    11.00000    0.06359    0.05033 =
         0.07680    0.01568    0.02325    0.01771
AFIX  43
H3    2    0.644808    0.431454    0.036169    11.00000   -1.20000
AFIX   0
C4    1    0.650457    0.267543    0.194828    11.00000    0.06496    0.05787 =
         0.07720    0.00649    0.03379    0.02343
AFIX  43
H4    2    0.604591    0.318667    0.257448    11.00000   -1.20000
AFIX   0
C5    1    0.703391   -0.120977    0.568456    11.00000    0.06067    0.07838 =
         0.05074    0.00581    0.03237    0.01458
AFIX  43
H5    2    0.658623   -0.060851    0.624875    11.00000   -1.20000
AFIX   0
C6    1    0.752286   -0.256568    0.627316    11.00000    0.07063    0.08547 =
         0.05494    0.02199    0.03199    0.01579
AFIX  43
H6    2    0.741022   -0.288585    0.724847    11.00000   -1.20000
AFIX   0
C7    1    0.818597   -0.347614    0.544091    11.00000    0.07978    0.06967 =
         0.06404    0.02619    0.03237    0.02509
AFIX  43
H7    2    0.851426   -0.440054    0.585489    11.00000   -1.20000
AFIX   0
C8    1    0.835517   -0.300519    0.400207    11.00000    0.06705    0.05576 =
         0.05855    0.00961    0.03018    0.01926
AFIX  43
H8    2    0.880184   -0.361575    0.344542    11.00000   -1.20000
AFIX   0
C9    1    0.803363   -0.109757    0.182349    11.00000    0.04699    0.05181 =
         0.04936    0.00430    0.02633    0.01203
O9    3    0.849350   -0.190025    0.095659    11.00000    0.10028    0.07125 =
         0.07694    0.01718    0.06175    0.03950
O10   3    0.671027    0.064520    0.371988    11.00000    0.06873    0.06249 =
         0.06033    0.00963    0.03998    0.02516
C11   1    0.694780    0.122976    0.234666    11.00000    0.04685    0.04916 =
         0.05099    0.00546    0.02249    0.01171
C12   1    0.721227   -0.073559    0.422992    11.00000    0.04466    0.05247 =
         0.04897    0.00540    0.02275    0.01026
C13   1    0.786382   -0.161655    0.336060    11.00000    0.04316    0.04959 =
         0.04406    0.00467    0.02049    0.00882
C14   1    0.760449    0.044582    0.140259    11.00000    0.04358    0.04631 =
         0.04602    0.00455    0.02102    0.00755
C15   1    0.771008    0.340979   -0.177483    11.00000    0.08310    0.07990 =
         0.07628    0.03205    0.03016    0.01585
AFIX 137
H153  2    0.840624    0.455038   -0.132061    11.00000   -1.50000
H152  2    0.649821    0.331235   -0.276022    11.00000   -1.50000
H151  2    0.840148    0.287322   -0.215328    11.00000   -1.50000
HKLF    4
END
;
data_global
_journal_date_recd_electronic     2012-02-16
_journal_date_accepted     2012-02-21
_journal_name_full     'Acta Crystallographica, Section E'
_journal_year     2012
_journal_volume     68
_journal_issue      3
_journal_page_first     o872
_journal_page_last     o872
_journal_paper_category     QO
_journal_paper_doi     10.1107/S1600536812007702
_journal_coeditor_code     CV5249
_publ_contact_author_name     'Gupta, Vivek K.'
_publ_contact_author_address
;
Post-Graduate Department of Physics & Electronics,
University of Jammu,
Jammu Tawi 180 006,
India
;
_publ_contact_author_email     'vivek_gupta2k2@hotmail.com'
_publ_contact_author_fax     '+911912432051'
_publ_contact_author_phone     '+919419102467'
_publ_section_title
;
2-Methylxanthen-9-one
;
loop_
    _publ_author_name
    _publ_author_footnote
    _publ_author_address
    'Vinutha, N.' .
;
 Department of Studies in Physics,
 University of Mysore, Mysore 570 006, India
;
    'Anthal, Sumati' .
;
Post-Graduate Department of Physics and Electronics,
University of Jammu, Jammu Tawi 180 006, India
;
    'Ranganatha, V. Lakshmi' .
;
 Department of Chemistry Yuvaraja's College,
 University of Mysore, Mysore 570 005, India
;
    'Khanum, Shaukath Ara' .
;
 Department of Chemistry Yuvaraja's College,
 University of Mysore, Mysore 570 005, India
;
    'Revannasiddaiah, D.' .
;
 Department of Studies in Physics,
 University of Mysore, Mysore 570 006, India
;
    'Kant, Rajni' .
;
Post-Graduate Department of Physics and Electronics,
University of Jammu, Jammu Tawi 180 006, India
;
    'Gupta, Vivek K.' .
;
Post-Graduate Department of Physics and Electronics,
University of Jammu, Jammu Tawi 180 006, India
;
