# Supplementary material for: 2-Methylxanthen-9-one
Source: Acta Crystallogr Sect E Struct Rep Online. 2012 Feb 29;68(Pt 3):o872. doi: 10.1107/S1600536812007702 (PMC3297922; doi:10.1107/S1600536812007702)
Supplement: Supplementary file 2 [file e-68-0o872-Isup2.hkl]

#
# h,k,l, Fc-squared, Fo-squared, sigma(Fo-squared) and status flag
#
data_I
_shelx_title ' SAK2 in P-1'
_shelx_refln_list_code          4
_shelx_F_calc_maximum      111.35
_exptl_crystal_F_000       220.00
_reflns_d_resolution_high  0.8108
 
loop_
 _symmetry_equiv_pos_as_xyz
 'x, y, z'
 '-x, -y, -z'
 
_cell_length_a     8.2678
_cell_length_b     8.5268
_cell_length_c     8.5965
_cell_angle_alpha  92.650
_cell_angle_beta  116.592
_cell_angle_gamma 104.045
 
_shelx_F_squared_multiplier     1.000
 
loop_
 _refln_index_h
 _refln_index_k
 _refln_index_l
 _refln_F_squared_calc
 _refln_F_squared_meas
 _refln_F_squared_sigma
 _refln_observed_status
   2   0   0    10919.96    10538.80     29.53 o
   3   0   0        3.19        1.69      0.31 o
   4   0   0       98.05      114.45      2.37 o
   5   0   0        1.07        0.40      0.34 o
   6   0   0       10.29       10.30      0.90 o
   7   0   0        3.12        2.77      1.16 o
   8   0   0        2.15        1.53      1.01 o
  -8   1   0        1.52        2.00      1.70 o
  -7   1   0        0.35        1.74      1.15 o
  -6   1   0        0.67        0.72      0.38 o
  -5   1   0       16.15       17.07      1.17 o
  -4   1   0       61.01       63.13      1.85 o
  -3   1   0       66.19       57.99      1.38 o
  -2   1   0       93.55      104.29      1.60 o
   1   1   0      105.97      102.34      0.89 o
   2   1   0     4417.26     4319.95     22.40 o
   3   1   0       47.50       39.27      0.80 o
   4   1   0      476.59      500.37      6.15 o
   5   1   0        1.33        1.22      0.51 o
   6   1   0        0.35       -0.07      0.54 o
   7   1   0        1.53        0.77      0.95 o
   8   1   0        6.81       10.53      2.27 o
  -9   2   0        0.15        1.05      1.25 o
  -8   2   0        0.36        2.08      2.31 o
  -7   2   0        0.10        1.38      1.16 o
  -6   2   0        1.39        1.05      0.23 o
  -5   2   0        2.84        2.39      0.80 o
  -4   2   0        4.74        4.87      0.32 o
  -3   2   0       43.07       42.31      1.30 o
  -2   2   0      134.42      140.23      1.63 o
  -1   2   0       44.72       39.53      0.67 o
   0   2   0      988.90      931.19      4.70 o
   1   2   0      335.30      329.14      2.16 o
   2   2   0      140.60      132.44      1.55 o
   3   2   0      119.43      121.26      1.71 o
   4   2   0        1.19        1.08      0.33 o
   5   2   0       15.27       16.32      1.28 o
   6   2   0        0.65        0.84      0.71 o
   7   2   0        0.48        0.63      2.23 o
   8   2   0        0.23       -0.72      1.47 o
  -9   3   0        0.35       -0.79      1.40 o
  -8   3   0        7.77        8.55      2.06 o
  -7   3   0        1.06        0.01      2.54 o
  -6   3   0        0.01        0.46      1.07 o
  -5   3   0        1.53        1.32      0.39 o
  -4   3   0        1.01        1.03      0.24 o
  -3   3   0       86.99       82.50      1.79 o
  -2   3   0       94.17       92.46      1.47 o
  -1   3   0      203.67      208.41      1.65 o
   0   3   0       96.66       87.46      1.18 o
   1   3   0        0.24        0.95      0.21 o
   2   3   0        0.04       -0.14      0.23 o
   3   3   0       12.14       14.18      0.84 o
   4   3   0        4.04        3.70      0.76 o
   5   3   0        1.80        1.66      0.63 o
   6   3   0        0.90        0.37      0.63 o
   7   3   0        0.21       -0.09      0.92 o
  -9   4   0        2.01        3.32      1.71 o
  -8   4   0       74.41       78.67      4.40 o
  -7   4   0        0.12        0.55      0.75 o
  -6   4   0       34.13       35.07      2.13 o
  -5   4   0        3.39        2.78      0.38 o
  -4   4   0       32.91       34.09      1.72 o
  -3   4   0       31.24       34.18      1.17 o
  -2   4   0      297.59      291.20      2.93 o
  -1   4   0      423.27      446.18      3.87 o
   0   4   0      209.75      214.58      2.76 o
   1   4   0      162.92      154.69      2.58 o
   2   4   0       16.22       14.85      0.69 o
   3   4   0        0.56        0.45      0.53 o
   4   4   0        0.05        0.39      0.59 o
   5   4   0        0.39       -0.39      0.67 o
   6   4   0        0.24       -0.25      0.62 o
   7   4   0        0.00       -0.98      1.15 o
  -8   5   0       16.67       15.83      1.80 o
  -7   5   0        0.18        0.41      0.83 o
  -6   5   0       33.47       29.20      1.97 o
  -5   5   0       27.44       27.10      1.77 o
  -4   5   0        0.10        1.26      0.69 o
  -3   5   0       55.09       44.93      1.54 o
  -2   5   0      151.62      171.37      2.64 o
  -1   5   0       17.67       24.96      1.16 o
   0   5   0      351.22      366.24      4.32 o
   1   5   0      106.96      115.25      2.61 o
   2   5   0      154.01      157.59      2.26 o
   3   5   0       14.35       13.01      0.99 o
   4   5   0       18.05       17.06      1.58 o
   5   5   0        0.31       -0.94      0.78 o
   6   5   0        0.49        0.06      0.75 o
  -8   6   0        0.24       -0.07      0.79 o
  -7   6   0        0.22       -0.18      0.78 o
  -6   6   0        0.40       -0.82      0.55 o
  -5   6   0        4.02        5.21      0.71 o
  -4   6   0        4.87        5.09      0.70 o
  -3   6   0       35.13       37.92      1.72 o
  -2   6   0        8.87        6.96      0.59 o
  -1   6   0       13.11       13.63      0.82 o
   0   6   0        4.92        6.26      1.04 o
   1   6   0       18.94       20.51      1.40 o
   2   6   0       10.50       10.78      0.96 o
   3   6   0       24.93       25.64      1.70 o
   4   6   0       10.09        9.55      1.28 o
   5   6   0        3.75        1.97      0.87 o
  -8   7   0        0.46        0.85      0.69 o
  -7   7   0        0.08       -0.25      0.64 o
  -6   7   0        0.78        0.91      0.53 o
  -5   7   0        1.06        1.11      0.46 o
  -4   7   0        3.71        2.99      0.57 o
  -3   7   0        0.51        1.06      0.73 o
  -2   7   0       19.98       18.75      1.33 o
  -1   7   0        1.88        0.65      0.62 o
   0   7   0        1.30        1.95      0.82 o
   1   7   0        0.06        0.77      0.57 o
   2   7   0        2.29        2.52      0.81 o
   3   7   0        2.77        2.18      0.76 o
   4   7   0        0.52        1.02      0.84 o
  -7   8   0        0.28       -0.49      0.76 o
  -6   8   0        2.55        1.97      0.82 o
  -5   8   0        0.21        1.11      0.71 o
  -4   8   0        9.77        8.76      1.06 o
  -3   8   0        1.86        0.96      0.73 o
  -2   8   0        0.55        1.24      0.66 o
  -1   8   0        1.75        1.28      0.64 o
   0   8   0        0.12        0.74      0.69 o
   1   8   0        0.01        0.99      1.19 o
   2   8   0        0.97        0.51      0.84 o
   3   8   0        0.00       -0.55      0.80 o
  -6   9   0        3.63        5.90      1.25 o
  -5   9   0        0.28       -0.38      1.07 o
  -4   9   0        0.12        0.13      0.59 o
  -3   9   0        0.31       -0.44      0.66 o
  -2   9   0        0.72        0.58      0.67 o
  -1   9   0        9.17        8.32      1.41 o
   0   9   0        0.03        1.72      0.97 o
   1   9   0        8.35        8.84      1.72 o
   2   9   0        0.09        0.24      0.89 o
  -5  10   0        0.42        0.91      0.87 o
  -4  10   0        2.13        2.20      0.82 o
  -3  10   0        0.22        0.09      0.76 o
  -2  10   0        1.60        0.25      0.83 o
  -1  10   0        0.47        0.65      0.82 o
   0  10   0        2.77        2.84      1.17 o
   0 -10   1        0.69        1.20      0.84 o
   1 -10   1        0.00        1.51      0.80 o
   2 -10   1        0.77        1.68      0.80 o
   3 -10   1        1.35        2.89      0.80 o
   4 -10   1        1.29        2.84      0.85 o
  -2  -9   1        4.79        7.53      1.48 o
  -1  -9   1        9.71       13.37      1.64 o
   0  -9   1       19.33       21.67      1.92 o
   1  -9   1       19.49       18.22      1.54 o
   2  -9   1       11.80       12.15      1.34 o
   3  -9   1        5.54        3.28      0.81 o
   4  -9   1        0.36        1.16      0.66 o
   5  -9   1        0.19       -0.39      0.91 o
   6  -9   1        0.02        0.65      0.85 o
  -4  -8   1        0.01        0.05      1.09 o
  -3  -8   1        1.39        1.10      0.89 o
  -2  -8   1        1.11        2.08      1.00 o
  -1  -8   1        1.58        1.17      0.64 o
   0  -8   1       11.01        9.99      1.45 o
   1  -8   1        8.82        7.24      0.97 o
   2  -8   1       24.57       22.18      1.75 o
   3  -8   1        5.61        3.10      0.82 o
   4  -8   1       11.36        5.40      0.95 o
   5  -8   1        0.08        0.94      0.66 o
   6  -8   1        0.77        0.69      0.80 o
   7  -8   1        0.21        0.37      0.69 o
  -5  -7   1        0.02        0.45      1.09 o
  -4  -7   1        1.74        1.82      0.90 o
  -3  -7   1        2.04        1.41      0.67 o
  -2  -7   1        0.30        1.08      0.64 o
  -1  -7   1        8.30        8.54      0.89 o
   0  -7   1        1.80        2.16      0.58 o
   1  -7   1        0.20        1.50      0.69 o
   2  -7   1        0.96        0.62      0.42 o
   3  -7   1        2.09        2.60      0.85 o
   4  -7   1        0.68        0.36      0.48 o
   5  -7   1        0.36        0.23      0.46 o
   6  -7   1        0.39        0.27      0.61 o
   7  -7   1        1.26        0.91      0.65 o
  -6  -6   1        0.02        0.04      0.67 o
  -5  -6   1        0.03       -0.30      0.74 o
  -4  -6   1        0.77        0.82      0.68 o
  -3  -6   1        1.34        1.72      0.65 o
  -2  -6   1       14.87       16.41      1.22 o
  -1  -6   1       20.06       19.82      1.09 o
   0  -6   1        5.63        4.34      0.59 o
   1  -6   1       16.43       18.52      0.71 o
   2  -6   1        6.58        4.49      0.43 o
   3  -6   1        3.25        3.14      0.45 o
   4  -6   1        2.53        1.24      0.47 o
   5  -6   1        6.23        6.24      0.66 o
   6  -6   1        0.41       -0.35      0.62 o
   7  -6   1        0.07       -0.28      0.59 o
   8  -6   1        0.10       -0.89      0.72 o
  -6  -5   1        2.39        0.74      0.56 o
  -5  -5   1        5.83        5.17      0.98 o
  -4  -5   1        1.76        1.24      0.56 o
  -3  -5   1       14.99       14.18      0.83 o
  -2  -5   1       67.49       68.65      2.14 o
  -1  -5   1       18.76       24.03      1.09 o
   0  -5   1      247.39      253.45      3.28 o
   1  -5   1        0.77        1.19      0.27 o
   2  -5   1       29.49       29.56      0.99 o
   3  -5   1        0.07        0.76      0.33 o
   4  -5   1       14.25       15.06      1.03 o
   5  -5   1        1.37        1.18      0.46 o
   6  -5   1        4.46        4.17      0.85 o
   7  -5   1        1.13        0.84      0.74 o
   8  -5   1        0.01       -0.08      0.83 o
  -7  -4   1        0.13       -1.02      0.93 o
  -6  -4   1        3.36        1.46      0.71 o
  -5  -4   1        0.38        0.08      0.65 o
  -4  -4   1        3.07        3.54      1.05 o
  -3  -4   1        7.74        8.79      0.59 o
  -2  -4   1        3.51        3.86      0.55 o
  -1  -4   1      322.01      320.21      4.87 o
   0  -4   1      231.76      243.75      2.27 o
   1  -4   1      885.63      955.30      9.85 o
   2  -4   1      340.48      393.30      3.10 o
   3  -4   1      322.83      380.79      3.56 o
   4  -4   1        3.63        5.93      0.69 o
   5  -4   1       23.29       23.17      1.22 o
   6  -4   1       10.23       11.93      1.29 o
   7  -4   1        0.58        0.05      0.97 o
   8  -4   1        0.91        0.75      0.98 o
  -7  -3   1        1.12        0.61      0.82 o
  -6  -3   1        0.10        0.07      0.64 o
  -5  -3   1        8.94        7.85      1.00 o
  -4  -3   1        5.26        3.43      0.92 o
  -3  -3   1       50.41       50.79      1.79 o
  -2  -3   1      111.25      111.31      1.89 o
  -1  -3   1        3.31        3.77      0.29 o
   0  -3   1       10.63       10.23      0.33 o
   1  -3   1      683.19      680.37      5.69 o
   2  -3   1      313.21      343.35      2.63 o
   3  -3   1      652.20      661.92      4.95 o
   4  -3   1      145.13      147.24      2.71 o
   5  -3   1      114.66      116.17      2.61 o
   6  -3   1        3.95        4.83      1.06 o
   7  -3   1        0.48        0.57      1.02 o
   8  -3   1        0.00       -0.78      1.03 o
  -8  -2   1        0.02       -0.29      0.97 o
  -7  -2   1        0.00        0.51      0.82 o
  -6  -2   1        0.89        0.91      0.59 o
  -5  -2   1        0.98        0.78      0.36 o
  -4  -2   1       13.23       12.04      0.72 o
  -3  -2   1       12.39       15.12      0.86 o
  -2  -2   1        9.61        8.45      0.41 o
  -1  -2   1      238.76      225.36      1.78 o
   0  -2   1       51.75       51.53      0.78 o
   1  -2   1      255.02      230.31      1.38 o
   2  -2   1       14.06       13.09      0.46 o
   3  -2   1        5.77        5.48      0.55 o
   4  -2   1       11.44       12.23      0.89 o
   5  -2   1        5.09        3.84      0.53 o
   6  -2   1        2.09        1.02      0.80 o
   7  -2   1        1.63        1.86      0.95 o
   8  -2   1        0.04        0.11      1.89 o
  -8  -1   1        2.40        1.60      1.08 o
  -7  -1   1        6.88        7.03      2.73 o
  -6  -1   1        0.21        0.04      0.50 o
  -5  -1   1       23.95       27.36      1.19 o
  -4  -1   1        0.10        0.84      0.26 o
  -3  -1   1       35.44       41.27      0.92 o
  -2  -1   1        1.45        1.64      0.26 o
  -1  -1   1      119.96      105.19      0.93 o
   1  -1   1      292.37      262.11      2.78 o
   2  -1   1       69.06       70.85      1.09 o
   3  -1   1       58.43       54.64      1.57 o
   4  -1   1        6.02        5.89      0.45 o
   5  -1   1        1.49        1.03      0.38 o
   6  -1   1        0.48        0.78      0.58 o
   7  -1   1        0.06        0.06      1.79 o
   8  -1   1        0.02        0.62      2.06 o
  -9   0   1        9.84       12.79      2.64 o
  -8   0   1       11.85       13.26      3.94 o
  -7   0   1       59.88       62.08      5.73 o
  -6   0   1       14.06       16.66      1.17 o
  -5   0   1      194.13      199.17      3.48 o
  -4   0   1        4.09        2.77      0.38 o
  -3   0   1       42.63       40.04      1.04 o
  -2   0   1       46.57       43.08      0.98 o
   1   0   1     1670.55     1704.03      6.10 o
   2   0   1       45.62       38.22      0.76 o
   3   0   1       49.49       47.48      0.97 o
   4   0   1       10.85        9.26      0.55 o
   5   0   1        3.86        5.23      0.47 o
   6   0   1        0.99        1.30      0.85 o
   7   0   1        0.03        1.88      2.38 o
   8   0   1        0.00       -1.11      1.15 o
  -9   1   1        0.44       -0.25      1.17 o
  -8   1   1        6.08        9.31      2.95 o
  -7   1   1        7.94        8.62      1.91 o
  -6   1   1       29.00       30.27      1.25 o
  -5   1   1      123.94      113.66      2.49 o
  -4   1   1        6.42        7.14      0.43 o
  -3   1   1      297.52      274.32      4.83 o
  -2   1   1       13.24       14.98      0.41 o
  -1   1   1     2570.00     2416.43      5.47 o
   0   1   1       18.32       18.48      0.36 o
   1   1   1    12399.06    12082.54     35.12 o
   2   1   1        0.39        0.50      0.20 o
   3   1   1     3715.36     3859.66     19.11 o
   4   1   1        0.41        1.36      0.39 o
   5   1   1      279.70      288.93      4.26 o
   6   1   1        0.01       -0.99      0.66 o
   7   1   1        6.60        2.97      1.22 o
  -9   2   1        0.05       -0.71      0.97 o
  -8   2   1        0.04       -0.36      0.96 o
  -7   2   1        5.00        3.47      1.22 o
  -6   2   1        1.12        0.89      0.49 o
  -5   2   1       32.69       29.57      1.13 o
  -4   2   1       23.61       24.12      0.86 o
  -3   2   1        6.83        5.14      0.37 o
  -2   2   1      451.78      441.52      2.62 o
  -1   2   1      288.55      298.67      2.52 o
   0   2   1      205.05      199.26      1.38 o
   1   2   1      170.41      155.65      2.03 o
   2   2   1        2.53        2.95      0.27 o
   3   2   1      937.70      989.90      6.82 o
   4   2   1        9.42        9.36      0.69 o
   5   2   1      325.45      336.01      4.93 o
   6   2   1        0.99        0.18      0.72 o
   7   2   1       29.87       26.89      3.41 o
  -9   3   1        0.24        1.05      1.76 o
  -8   3   1        0.06       -1.57      1.38 o
  -7   3   1        7.89        8.24      1.70 o
  -6   3   1        7.75        8.24      0.75 o
  -5   3   1        1.34        1.20      0.36 o
  -4   3   1       25.71       21.57      0.89 o
  -3   3   1       63.24       64.20      1.20 o
  -2   3   1       42.92       49.56      0.94 o
  -1   3   1       15.39       18.01      0.51 o
   0   3   1      104.09       90.28      1.02 o
   1   3   1      131.45      124.35      1.59 o
   2   3   1        5.91        5.63      0.53 o
   3   3   1       44.48       43.34      1.49 o
   4   3   1       38.09       37.60      1.80 o
   5   3   1        0.51        1.02      0.79 o
   6   3   1       11.53       11.94      1.69 o
   7   3   1        3.18        3.79      1.48 o
  -9   4   1       35.05       45.26      3.59 o
  -8   4   1        3.12        3.50      1.12 o
  -7   4   1       33.29       33.55      2.24 o
  -6   4   1        0.97        0.89      0.72 o
  -5   4   1        1.30        1.53      0.69 o
  -4   4   1       54.20       57.82      1.71 o
  -3   4   1        5.84        6.23      0.51 o
  -2   4   1       11.22       12.37      0.72 o
  -1   4   1       77.32       75.58      1.19 o
   0   4   1       54.19       61.94      1.51 o
   1   4   1       80.74       82.16      1.56 o
   2   4   1       21.37       21.71      1.03 o
   3   4   1        0.47        0.14      0.46 o
   4   4   1        0.55        0.06      0.56 o
   5   4   1        4.09        4.42      1.00 o
   6   4   1        2.78        2.41      1.01 o
  -9   5   1       53.74       57.73      4.14 o
  -8   5   1       11.92       13.56      1.64 o
  -7   5   1      278.60      293.01      6.63 o
  -6   5   1       22.41       25.57      1.99 o
  -5   5   1      263.30      267.07      3.98 o
  -4   5   1        1.06        0.69      0.38 o
  -3   5   1        0.87        1.51      0.53 o
  -2   5   1        1.26        1.64      0.40 o
  -1   5   1       63.03       65.25      1.77 o
   0   5   1       33.52       35.15      1.34 o
   1   5   1       19.50       20.46      0.94 o
   2   5   1       50.07       47.56      1.92 o
   3   5   1        1.33        0.80      0.44 o
   4   5   1        8.20        7.45      1.02 o
   5   5   1        0.32        2.01      0.82 o
  -9   6   1        0.61        0.65      1.02 o
  -8   6   1        0.27        0.47      0.71 o
  -7   6   1       50.41       49.72      2.85 o
  -6   6   1        1.18        1.89      0.64 o
  -5   6   1      224.64      217.41      3.52 o
  -4   6   1        0.24        0.86      0.50 o
  -3   6   1      102.16       89.65      2.28 o
  -2   6   1       14.15       13.15      0.72 o
  -1   6   1       11.41       11.55      0.86 o
   0   6   1        1.99        1.73      0.50 o
   1   6   1       74.40       75.89      2.22 o
   2   6   1        6.68        4.97      0.65 o
   3   6   1       38.66       34.49      2.66 o
   4   6   1        5.41        4.13      0.99 o
   5   6   1        7.33        7.28      1.40 o
  -8   7   1        1.34        0.25      0.61 o
  -7   7   1        1.05        0.30      0.61 o
  -6   7   1        7.08        7.29      0.91 o
  -5   7   1        1.87        1.37      0.46 o
  -4   7   1       11.34       11.58      0.99 o
  -3   7   1        9.34        8.68      0.90 o
  -2   7   1       16.42       17.32      1.18 o
  -1   7   1        0.70        0.43      0.63 o
   0   7   1       10.35       10.63      0.96 o
   1   7   1        1.69        1.21      0.80 o
   2   7   1        0.00       -1.13      0.76 o
   3   7   1        4.79        2.96      1.11 o
   4   7   1        2.20        1.98      1.12 o
  -8   8   1        0.14        0.01      0.78 o
  -7   8   1        0.00        0.11      0.67 o
  -6   8   1        1.01        1.46      0.68 o
  -5   8   1        0.12        0.60      0.50 o
  -4   8   1        2.87        2.92      0.56 o
  -3   8   1        0.06        0.34      0.55 o
  -2   8   1        1.15        1.10      0.58 o
  -1   8   1        2.37        1.76      0.76 o
   0   8   1        1.15        1.28      1.02 o
   1   8   1        0.79        1.14      0.79 o
   2   8   1        0.39       -0.69      0.95 o
   3   8   1        0.03       -0.44      1.03 o
  -7   9   1        5.15        9.51      1.60 o
  -6   9   1        0.41        0.42      0.77 o
  -5   9   1        0.23        0.73      0.78 o
  -4   9   1        0.60        1.20      0.62 o
  -3   9   1        2.49        2.07      0.69 o
  -2   9   1        0.11       -0.30      0.66 o
  -1   9   1        1.36        1.63      0.89 o
   0   9   1        0.25        0.58      1.08 o
   1   9   1        0.08       -1.34      1.30 o
  -5  10   1       10.20       16.28      1.78 o
  -4  10   1        0.19        1.01      0.71 o
  -3  10   1        1.91        2.42      0.70 o
  -2  10   1        0.06       -0.66      1.19 o
  -1  10   1        0.07       -1.20      1.24 o
   0 -10   2        0.03        1.85      0.92 o
   1 -10   2        0.11        0.51      0.82 o
   2 -10   2        0.37       -0.23      0.67 o
   3 -10   2        0.00        1.17      0.80 o
   4 -10   2        0.36        0.36      0.99 o
  -2  -9   2        1.75        2.64      1.25 o
  -1  -9   2        5.71        4.57      0.99 o
   0  -9   2        0.26        0.19      0.81 o
   1  -9   2        3.30        1.17      0.77 o
   2  -9   2        1.01        1.69      0.70 o
   3  -9   2        0.04        0.79      0.58 o
   4  -9   2        0.52        0.19      0.64 o
   5  -9   2        1.08        0.76      0.79 o
  -4  -8   2        1.08        1.31      1.15 o
  -3  -8   2       11.43       14.01      1.79 o
  -2  -8   2        0.13        1.01      0.98 o
  -1  -8   2        0.57        0.26      0.76 o
   0  -8   2        6.31        6.60      1.19 o
   1  -8   2       22.26       20.49      1.55 o
   2  -8   2       35.57       33.68      1.91 o
   3  -8   2       23.93       19.92      1.63 o
   4  -8   2       20.53       17.54      1.56 o
   5  -8   2        4.49        3.47      0.99 o
   6  -8   2        1.33        0.50      0.75 o
  -5  -7   2        0.02        1.01      1.93 o
  -4  -7   2       15.68       17.60      1.85 o
  -3  -7   2        0.00        0.79      0.74 o
  -2  -7   2       10.32        9.04      1.14 o
  -1  -7   2        2.79        2.63      0.79 o
   0  -7   2        1.12       -0.34      0.65 o
   1  -7   2       11.47       11.32      1.10 o
   2  -7   2        9.42        5.51      0.86 o
   3  -7   2       19.28       17.76      1.41 o
   4  -7   2       20.17       20.01      1.51 o
   5  -7   2       15.76       14.66      1.65 o
   6  -7   2        5.09        4.33      1.04 o
   7  -7   2        3.79        3.50      1.01 o
  -6  -6   2        0.12        0.72      0.71 o
  -5  -6   2        0.07        0.36      0.63 o
  -4  -6   2        0.59        0.43      0.52 o
  -3  -6   2        2.67        3.86      0.73 o
  -2  -6   2        1.04        1.35      0.55 o
  -1  -6   2       10.96       10.25      0.56 o
   0  -6   2        5.92        4.22      0.76 o
   1  -6   2        4.54        3.64      0.54 o
   2  -6   2        9.19        6.76      0.62 o
   3  -6   2        0.62        1.18      0.39 o
   4  -6   2        0.02        0.39      0.39 o
   5  -6   2        0.39        0.46      0.49 o
   6  -6   2        0.50        0.18      0.51 o
   7  -6   2        0.16       -0.11      0.64 o
  -7  -5   2        0.86        1.61      0.81 o
  -6  -5   2        0.00        0.68      0.63 o
  -5  -5   2        4.72        4.97      0.98 o
  -4  -5   2        0.22        0.19      0.49 o
  -3  -5   2       25.48       22.78      1.01 o
  -2  -5   2        0.03        0.51      0.28 o
  -1  -5   2        0.25        0.24      0.24 o
   0  -5   2        2.28        3.93      0.43 o
   1  -5   2       15.70       15.81      0.83 o
   2  -5   2       21.87       24.57      0.92 o
   3  -5   2        0.55        0.62      0.30 o
   4  -5   2        4.38        4.34      0.52 o
   5  -5   2        1.80        1.72      0.67 o
   6  -5   2        0.02       -0.68      0.54 o
   7  -5   2        0.19        0.25      0.72 o
  -7  -4   2       29.42       28.00      2.90 o
  -6  -4   2       10.29       11.35      1.35 o
  -5  -4   2       35.84       37.75      2.18 o
  -4  -4   2        5.98        3.80      0.70 o
  -3  -4   2        0.25       -0.09      0.45 o
  -2  -4   2        0.01        0.20      0.31 o
  -1  -4   2        0.15        0.22      0.16 o
   0  -4   2       11.58       13.48      0.66 o
   1  -4   2      138.42      167.48      2.42 o
   2  -4   2        8.56        9.41      0.53 o
   3  -4   2       80.17       85.10      1.82 o
   4  -4   2        0.33        0.48      0.25 o
   5  -4   2        0.75        0.59      0.61 o
   6  -4   2        0.28        0.11      0.50 o
   7  -4   2        0.56        1.61      0.99 o
   8  -4   2        0.01       -0.59      0.98 o
  -8  -3   2        0.70        0.60      3.13 o
  -7  -3   2       16.25       14.48      1.57 o
  -6  -3   2        4.22        4.74      0.92 o
  -5  -3   2       69.07       63.70      2.65 o
  -4  -3   2        1.15        1.04      0.52 o
  -3  -3   2       28.14       28.40      1.34 o
  -2  -3   2       35.77       35.46      0.92 o
  -1  -3   2       55.35       48.49      1.10 o
   0  -3   2        0.98        0.53      0.21 o
   1  -3   2        1.39        2.11      0.19 o
   2  -3   2      331.79      370.15      2.89 o
   3  -3   2      127.89      139.76      3.01 o
   4  -3   2      210.06      232.66      4.49 o
   5  -3   2       23.19       26.04      1.73 o
   6  -3   2       29.58       28.75      2.39 o
   7  -3   2        0.00        0.17      0.99 o
   8  -3   2        0.87        1.49      1.24 o
  -8  -2   2        0.24        1.80      1.47 o
  -7  -2   2        1.14        1.92      0.98 o
  -6  -2   2        0.39        1.34      0.77 o
  -5  -2   2        0.19        0.89      0.44 o
  -4  -2   2        1.16        1.20      0.45 o
  -3  -2   2        0.01        0.37      0.33 o
  -2  -2   2       70.14       65.53      1.21 o
  -1  -2   2      130.10      118.04      1.60 o
   0  -2   2      134.61      126.52      1.18 o
   1  -2   2      198.11      186.70      1.43 o
   2  -2   2       41.20       40.69      0.87 o
   3  -2   2        5.42        4.82      0.50 o
   4  -2   2      204.16      209.74      6.26 o
   5  -2   2       34.93       34.32      1.64 o
   6  -2   2       80.79       81.25      5.00 o
   7  -2   2        5.18        4.27      1.44 o
   8  -2   2        7.52        7.08      2.02 o
  -9  -1   2        0.01       -1.68      3.82 o
  -8  -1   2        1.27        1.24      3.14 o
  -7  -1   2        0.62        1.08      0.66 o
  -6  -1   2        0.52        0.64      0.88 o
  -5  -1   2        4.86        2.50      0.29 o
  -4  -1   2       24.05       18.40      1.02 o
  -3  -1   2       17.68       16.13      0.57 o
  -2  -1   2        4.42        4.96      0.29 o
  -1  -1   2      317.43      303.53      1.86 o
   0  -1   2      280.12      264.67      1.98 o
   1  -1   2        6.33        5.62      0.26 o
   2  -1   2      289.45      272.12      2.72 o
   3  -1   2       35.88       36.47      1.52 o
   4  -1   2       15.76       15.21      0.95 o
   5  -1   2        2.59        1.58      0.65 o
   6  -1   2        2.28        0.42      1.17 o
   7  -1   2        0.02        0.85      1.28 o
  -9   0   2        3.20        2.74      1.43 o
  -8   0   2        1.37       -1.26      4.37 o
  -7   0   2       12.79       11.97      1.84 o
  -6   0   2        0.77        0.65      0.53 o
  -5   0   2        0.39       -0.08      0.45 o
  -4   0   2       29.12       24.63      1.57 o
  -3   0   2       44.38       49.59      0.95 o
  -2   0   2      170.55      190.99      1.64 o
  -1   0   2       25.72       28.08      0.54 o
   0   0   2      146.60      155.42      1.43 o
   1   0   2      219.58      229.57      3.12 o
   2   0   2       24.26       22.26      0.70 o
   3   0   2       15.55       17.17      0.98 o
   4   0   2        1.77        1.13      0.29 o
   5   0   2        1.93        3.35      0.63 o
   6   0   2        0.11        0.74      0.69 o
   7   0   2        1.90        1.53      1.19 o
  -9   1   2        2.70        2.03      1.34 o
  -8   1   2       16.10       16.26      2.45 o
  -7   1   2       53.75       51.91      2.64 o
  -6   1   2       99.79      103.89      2.37 o
  -5   1   2      184.74      198.46      3.14 o
  -4   1   2      496.39      479.91      5.97 o
  -3   1   2        6.48        8.98      0.35 o
  -2   1   2     1153.70     1092.80      3.35 o
  -1   1   2      157.47      151.98      1.16 o
   0   1   2      127.81      124.20      1.57 o
   1   1   2        2.14        3.30      0.26 o
   2   1   2       39.69       46.72      1.22 o
   3   1   2       70.17       70.41      2.05 o
   4   1   2       10.21       10.18      1.02 o
   5   1   2       19.30       22.48      1.14 o
   6   1   2        0.03        0.43      0.81 o
   7   1   2        1.04        1.63      1.58 o
  -9   2   2        0.15       -0.58      2.47 o
  -8   2   2        0.99       -0.21      1.30 o
  -7   2   2        8.37        7.45      1.11 o
  -6   2   2       22.63       23.39      1.72 o
  -5   2   2      220.21      224.87      3.56 o
  -4   2   2      218.59      236.75      2.95 o
  -3   2   2      436.38      465.25      2.80 o
  -2   2   2      770.54      788.02      3.45 o
  -1   2   2        5.64        7.16      0.29 o
   0   2   2       63.97       50.37      0.89 o
   1   2   2       74.59       71.25      1.63 o
   2   2   2      453.60      459.97      7.93 o
   3   2   2        5.59        6.05      0.60 o
   4   2   2      436.69      441.39      6.12 o
   5   2   2        1.25        1.40      0.60 o
   6   2   2       89.99       90.86      4.55 o
  -9   3   2        0.24        1.32      2.63 o
  -8   3   2        0.02        0.10      1.33 o
  -7   3   2        3.76        2.80      1.25 o
  -6   3   2        1.76        0.22      0.52 o
  -5   3   2        0.32        0.79      0.40 o
  -4   3   2       13.27       13.83      0.65 o
  -3   3   2       11.33       15.98      0.77 o
  -2   3   2        4.46        5.57      0.35 o
  -1   3   2       25.49       27.41      0.57 o
   0   3   2       28.16       34.50      0.77 o
   1   3   2       80.42       80.37      1.55 o
   2   3   2        0.75        1.83      0.46 o
   3   3   2       16.44       17.85      1.08 o
   4   3   2       93.01       90.01      3.34 o
   5   3   2        0.30        1.54      0.75 o
   6   3   2       71.73       77.85      4.39 o
  -9   4   2        0.08        0.33      0.94 o
  -8   4   2        0.31        1.15      1.13 o
  -7   4   2        0.05        0.44      1.45 o
  -6   4   2        7.33        5.92      0.97 o
  -5   4   2        1.66        0.95      0.29 o
  -4   4   2       39.79       31.19      1.32 o
  -3   4   2       38.34       31.52      1.16 o
  -2   4   2        0.10       -0.02      0.29 o
  -1   4   2        1.26        1.98      0.29 o
   0   4   2       20.52       19.88      0.70 o
   1   4   2       18.58       16.50      0.99 o
   2   4   2        0.17        0.82      0.66 o
   3   4   2        0.91        1.26      0.89 o
   4   4   2        2.32        2.16      0.81 o
   5   4   2        2.41        1.74      0.75 o
  -9   5   2        0.29        1.25      0.98 o
  -8   5   2       49.15       48.15      2.96 o
  -7   5   2        2.04        0.98      0.94 o
  -6   5   2      113.76      114.75      3.88 o
  -5   5   2        0.42        0.80      0.54 o
  -4   5   2        9.65        8.92      0.66 o
  -3   5   2       21.56       20.00      1.02 o
  -2   5   2       30.89       27.78      1.01 o
  -1   5   2       37.64       32.74      0.93 o
   0   5   2        0.01        0.29      0.54 o
   1   5   2        0.00        0.81      0.70 o
   2   5   2       17.77       19.28      2.06 o
   3   5   2        2.88        2.50      0.64 o
   4   5   2        2.30        3.78      0.97 o
   5   5   2        0.00        0.21      0.77 o
  -9   6   2        0.55        2.04      0.95 o
  -8   6   2       29.06       29.70      2.41 o
  -7   6   2       11.10       11.16      1.49 o
  -6   6   2      363.55      376.59      5.75 o
  -5   6   2       38.89       37.78      1.42 o
  -4   6   2      614.97      618.88      6.28 o
  -3   6   2       28.69       26.26      1.26 o
  -2   6   2      122.62      122.63      2.15 o
  -1   6   2        2.09        1.81      0.55 o
   0   6   2        1.28        1.56      0.80 o
   1   6   2        2.05        1.06      0.60 o
   2   6   2        3.43        2.41      1.02 o
   3   6   2        5.94        4.89      1.06 o
   4   6   2        0.11       -0.17      1.13 o
  -8   7   2        2.94        3.45      0.70 o
  -7   7   2        0.17       -0.03      0.58 o
  -6   7   2       17.90       14.91      1.23 o
  -5   7   2        0.39        1.12      0.55 o
  -4   7   2      256.11      247.40      4.12 o
  -3   7   2        1.97        1.98      0.63 o
  -2   7   2      272.49      267.78      4.29 o
  -1   7   2        0.84        0.39      0.61 o
   0   7   2       33.57       34.38      1.94 o
   1   7   2        0.11       -0.31      0.63 o
   2   7   2        1.56       -0.23      0.75 o
   3   7   2        0.78       -1.21      1.00 o
  -8   8   2        0.45       -0.35      0.76 o
  -7   8   2        0.13        0.16      0.54 o
  -6   8   2        6.84        8.05      1.11 o
  -5   8   2        6.81        5.87      0.74 o
  -4   8   2        0.27        0.53      0.66 o
  -3   8   2       22.34       21.49      1.35 o
  -2   8   2       15.27       12.79      1.18 o
  -1   8   2       14.53       14.39      1.40 o
   0   8   2       15.89       15.99      1.50 o
   1   8   2        4.03        2.03      1.27 o
   2   8   2        1.95        0.67      0.81 o
  -7   9   2        4.12        6.71      1.36 o
  -6   9   2        0.00       -0.30      0.71 o
  -5   9   2        1.15        2.64      0.80 o
  -4   9   2        0.96        1.14      0.65 o
  -3   9   2        2.54        0.78      1.02 o
  -2   9   2        1.32       -0.03      0.85 o
  -1   9   2        6.82        3.75      1.74 o
   0   9   2        0.33        0.22      0.87 o
  -5  10   2        4.29        8.43      1.87 o
  -4  10   2        1.20        1.34      0.90 o
  -3  10   2        1.08       -0.06      1.22 o
  -2  10   2        0.13       -1.08      1.34 o
   0 -10   3        1.73        2.14      1.10 o
   1 -10   3        0.02       -0.51      0.78 o
   2 -10   3        0.13       -0.20      0.67 o
  -3  -9   3        0.73        0.39      0.97 o
  -2  -9   3        1.44        2.17      0.92 o
  -1  -9   3        1.38        1.23      0.82 o
   0  -9   3        0.13        0.37      0.81 o
   1  -9   3        0.01       -0.22      0.72 o
   2  -9   3        1.60        2.24      0.74 o
   3  -9   3        0.30        1.31      0.64 o
   4  -9   3        0.02        0.21      0.79 o
  -4  -8   3       29.95       34.14      2.84 o
  -3  -8   3        4.72        5.90      1.26 o
  -2  -8   3        2.13        1.64      0.80 o
  -1  -8   3       19.60       19.04      1.65 o
   0  -8   3        8.09        6.12      1.00 o
   1  -8   3        7.69        8.69      1.06 o
   2  -8   3        4.30        2.92      0.73 o
   3  -8   3        0.04       -0.17      0.55 o
   4  -8   3        0.08       -0.03      0.72 o
   5  -8   3        0.08        0.78      0.69 o
  -5  -7   3        0.89        1.07      1.04 o
  -4  -7   3      101.15      117.01      5.23 o
  -3  -7   3        2.05        4.53      1.14 o
  -2  -7   3      122.36      125.36      3.93 o
  -1  -7   3        0.22       -0.31      0.76 o
   0  -7   3       12.34        9.29      1.07 o
   1  -7   3        0.95        1.56      0.57 o
   2  -7   3       11.83       10.56      1.15 o
   3  -7   3        5.54        3.84      0.71 o
   4  -7   3       16.91       17.15      1.74 o
   5  -7   3       10.86       10.31      1.44 o
   6  -7   3        3.72        3.37      1.01 o
  -6  -6   3        0.03        0.68      0.76 o
  -5  -6   3        2.79        2.13      1.04 o
  -4  -6   3        1.37        1.18      0.55 o
  -3  -6   3       28.54       30.19      1.57 o
  -2  -6   3        8.05        7.57      0.83 o
  -1  -6   3       48.54       50.39      1.94 o
   0  -6   3        0.18        0.75      0.61 o
   1  -6   3       10.74        9.44      0.86 o
   2  -6   3       11.53       11.15      0.87 o
   3  -6   3        3.52        2.76      0.47 o
   4  -6   3       17.91       19.45      1.24 o
   5  -6   3        8.13        8.47      1.09 o
   6  -6   3       11.45       11.56      1.36 o
   7  -6   3        3.94        4.47      1.17 o
  -7  -5   3        0.72        1.19      0.80 o
  -6  -5   3        0.03        1.29      0.87 o
  -5  -5   3        2.23        2.25      0.79 o
  -4  -5   3        0.00        0.15      0.59 o
  -3  -5   3        0.74        1.18      0.72 o
  -2  -5   3        0.20        0.14      0.31 o
  -1  -5   3        8.33        7.06      0.67 o
   0  -5   3        9.24        9.14      0.73 o
   1  -5   3        9.09        7.52      0.77 o
   2  -5   3       17.14       17.77      0.72 o
   3  -5   3        0.01        0.56      0.34 o
   4  -5   3        2.46        2.57      0.50 o
   5  -5   3        0.00       -0.58      0.50 o
   6  -5   3        0.08        0.29      0.59 o
   7  -5   3        0.36        1.07      0.80 o
  -8  -4   3        3.70        2.41      1.03 o
  -7  -4   3        0.02        0.23      0.64 o
  -6  -4   3        9.00        9.85      1.46 o
  -5  -4   3        0.16        0.36      0.83 o
  -4  -4   3        3.21        2.81      0.71 o
  -3  -4   3        5.67        4.79      0.44 o
  -2  -4   3      144.89      141.57      1.79 o
  -1  -4   3       11.13       12.34      0.83 o
   0  -4   3      140.56      139.32      2.59 o
   1  -4   3        0.55        0.27      0.25 o
   2  -4   3        6.73        6.63      0.47 o
   3  -4   3        0.49        0.39      0.33 o
   4  -4   3        0.08       -1.09      0.73 o
   5  -4   3        0.22        0.28      0.46 o
   6  -4   3        0.28        0.35      0.69 o
   7  -4   3        0.07        0.49      0.75 o
  -8  -3   3        6.01        3.26      1.07 o
  -7  -3   3        8.67        9.90      1.27 o
  -6  -3   3      108.68      108.52      4.28 o
  -5  -3   3       72.34       73.36      2.90 o
  -4  -3   3      350.19      359.67      5.11 o
  -3  -3   3       92.58      102.94      2.07 o
  -2  -3   3      114.96      115.15      1.60 o
  -1  -3   3        2.21        0.50      0.24 o
   0  -3   3       31.80       30.29      0.84 o
   1  -3   3       25.29       25.02      0.73 o
   2  -3   3        7.00        6.26      0.48 o
   3  -3   3        0.10        0.27      0.23 o
   4  -3   3        1.94        2.67      0.71 o
   5  -3   3        0.13        0.00      0.56 o
   6  -3   3        0.07       -0.30      0.58 o
   7  -3   3        0.02        0.13      0.74 o
  -9  -2   3        0.78        0.03      1.06 o
  -8  -2   3        1.08        1.59      0.92 o
  -7  -2   3        2.63        1.90      1.33 o
  -6  -2   3       31.03       26.93      2.08 o
  -5  -2   3       60.15       55.72      1.95 o
  -4  -2   3      335.98      333.83      4.75 o
  -3  -2   3      242.70      254.77      3.32 o
  -2  -2   3      970.20     1010.58      4.65 o
  -1  -2   3        5.69        6.49      0.41 o
   0  -2   3      170.64      176.10      1.79 o
   1  -2   3       81.62       82.55      1.15 o
   2  -2   3        0.59        0.31      0.19 o
   3  -2   3        0.06        0.39      0.20 o
   4  -2   3        3.91        3.73      0.64 o
   5  -2   3       23.21       21.99      1.35 o
   6  -2   3        2.98        1.29      0.88 o
   7  -2   3        8.86        7.10      1.51 o
  -9  -1   3        0.00       -0.54      1.13 o
  -8  -1   3        0.02        0.61      0.66 o
  -7  -1   3        1.16        0.90      0.92 o
  -6  -1   3        2.45        2.16      0.38 o
  -5  -1   3        1.27        1.98      0.54 o
  -4  -1   3       45.09       45.99      1.80 o
  -3  -1   3      162.12      163.06      2.22 o
  -2  -1   3       44.50       47.79      0.91 o
  -1  -1   3      199.00      207.82      1.90 o
   0  -1   3        0.28        0.61      0.13 o
   1  -1   3        0.89        1.06      0.18 o
   2  -1   3        0.51        0.11      0.19 o
   3  -1   3        3.54        3.41      0.39 o
   4  -1   3        0.20        0.55      0.40 o
   5  -1   3       12.19       12.52      1.21 o
   6  -1   3        3.43        1.72      1.70 o
   7  -1   3       14.62       15.65      2.72 o
  -9   0   3        0.00        0.10      1.72 o
  -8   0   3        0.01       -1.00      0.67 o
  -7   0   3        3.29        1.59      0.74 o
  -6   0   3        0.01        0.54      0.54 o
  -5   0   3       24.36       25.00      1.30 o
  -4   0   3       30.01       29.33      1.06 o
  -3   0   3        3.91        3.87      0.38 o
  -2   0   3      149.64      160.17      1.30 o
  -1   0   3      117.70      112.25      0.99 o
   0   0   3        9.98       11.47      0.46 o
   1   0   3        3.65        2.97      0.29 o
   2   0   3        1.90        0.99      0.21 o
   3   0   3       17.39       14.70      1.04 o
   4   0   3        0.46        0.24      0.51 o
   5   0   3        3.42        4.49      0.75 o
   6   0   3        0.54       -0.32      1.00 o
   7   0   3        0.23       -2.41      2.07 o
  -9   1   3        0.65       -0.27      1.43 o
  -8   1   3        1.15        0.43      0.82 o
  -7   1   3        0.58        0.43      0.54 o
  -6   1   3       33.30       31.26      2.41 o
  -5   1   3       11.42       11.09      0.82 o
  -4   1   3       34.71       36.22      1.02 o
  -3   1   3       71.51       71.89      1.17 o
  -2   1   3       71.76       79.73      0.85 o
  -1   1   3        0.34        0.40      0.17 o
   0   1   3       74.02       74.17      2.76 o
   1   1   3       33.93       37.66      1.26 o
   2   1   3        4.54        4.09      0.52 o
   3   1   3        9.84       11.55      0.98 o
   4   1   3        8.77       10.82      1.06 o
   5   1   3        1.36        1.32      0.74 o
   6   1   3        0.12        1.73      1.81 o
 -10   2   3        0.42        0.15      3.04 o
  -9   2   3        0.48       -0.13      1.52 o
  -8   2   3        0.02       -0.22      0.52 o
  -7   2   3       12.97       14.68      1.57 o
  -6   2   3       49.15       48.80      1.65 o
  -5   2   3      132.49      143.64      1.88 o
  -4   2   3      559.81      636.00      4.08 o
  -3   2   3      333.50      340.55      3.72 o
  -2   2   3      329.03      363.95      2.59 o
  -1   2   3      267.90      272.08      2.37 o
   0   2   3        4.27        2.27      0.27 o
   1   2   3       68.44       66.19      1.55 o
   2   2   3        2.50        2.07      0.42 o
   3   2   3        1.91        0.63      0.58 o
   4   2   3       10.23        8.70      1.19 o
   5   2   3        0.06        1.10      0.77 o
   6   2   3        7.37        9.79      1.76 o
 -10   3   3        0.11        0.87      5.20 o
  -9   3   3        0.02       -1.76      1.49 o
  -8   3   3        3.57        5.23      1.71 o
  -7   3   3        0.01        2.22      1.59 o
  -6   3   3        5.49        6.78      0.70 o
  -5   3   3       33.20       41.57      1.48 o
  -4   3   3      163.32      173.06      2.45 o
  -3   3   3      316.60      370.96      5.02 o
  -2   3   3      740.68      786.62      5.50 o
  -1   3   3      434.09      423.06      3.48 o
   0   3   3      183.86      187.98      2.96 o
   1   3   3      103.89       92.44      2.29 o
   2   3   3        0.22        0.50      0.39 o
   3   3   3        3.17        3.34      0.82 o
   4   3   3        0.32        0.55      0.65 o
   5   3   3       30.60       29.11      2.74 o
  -9   4   3        0.06        0.76      1.03 o
  -8   4   3        0.25        0.21      0.92 o
  -7   4   3        5.05        3.87      0.91 o
  -6   4   3       17.12       15.75      1.38 o
  -5   4   3       14.43       15.39      0.95 o
  -4   4   3       52.90       48.52      1.90 o
  -3   4   3        0.00        0.52      0.28 o
  -2   4   3        0.19        0.32      0.22 o
  -1   4   3       17.29       19.36      0.65 o
   0   4   3       10.58        9.45      0.59 o
   1   4   3       21.10       24.90      1.29 o
   2   4   3        0.23        0.44      0.54 o
   3   4   3        2.24        1.97      0.56 o
   4   4   3        2.00        2.36      0.81 o
   5   4   3        5.09        5.23      1.35 o
  -9   5   3        0.02        0.43      1.01 o
  -8   5   3        4.08        4.06      1.01 o
  -7   5   3        2.02        2.08      0.80 o
  -6   5   3        9.03        7.55      0.88 o
  -5   5   3        5.24        3.98      0.71 o
  -4   5   3        0.05        0.43      0.34 o
  -3   5   3        0.52        0.61      0.34 o
  -2   5   3        2.03        2.40      0.63 o
  -1   5   3        4.21        6.18      0.54 o
   0   5   3        1.92        2.20      0.55 o
   1   5   3        0.03        0.80      0.75 o
   2   5   3        2.84        3.44      0.79 o
   3   5   3        0.02        0.31      0.91 o
   4   5   3        0.53       -0.30      0.96 o
  -9   6   3        2.02        3.77      1.04 o
  -8   6   3        0.30        0.42      0.76 o
  -7   6   3        7.43        6.19      1.17 o
  -6   6   3        3.54        2.32      0.50 o
  -5   6   3       89.09       83.55      2.36 o
  -4   6   3       13.39       12.20      1.00 o
  -3   6   3       62.88       67.86      1.75 o
  -2   6   3       15.19       15.89      0.90 o
  -1   6   3        0.47        3.57      0.87 o
   0   6   3        6.30        7.56      1.09 o
   1   6   3        0.04        0.68      0.87 o
   2   6   3        0.00        0.72      0.60 o
   3   6   3        1.73        1.14      0.81 o
  -9   7   3        6.56       10.49      1.67 o
  -8   7   3        0.02       -0.13      0.65 o
  -7   7   3        0.79        0.33      0.54 o
  -6   7   3        4.38        3.20      0.70 o
  -5   7   3       85.73       85.80      2.47 o
  -4   7   3        7.30        8.58      0.84 o
  -3   7   3      314.45      326.76      4.60 o
  -2   7   3        3.11        4.80      0.91 o
  -1   7   3      151.55      163.68      4.83 o
   0   7   3        0.24        1.53      0.77 o
   1   7   3       13.00       14.33      1.59 o
   2   7   3        0.18        0.93      0.74 o
  -8   8   3        0.54        1.13      0.70 o
  -7   8   3        8.66        9.00      1.16 o
  -6   8   3        2.68        3.65      0.84 o
  -5   8   3        2.19        2.86      0.66 o
  -4   8   3        2.40        2.13      0.75 o
  -3   8   3       44.47       39.01      2.30 o
  -2   8   3        1.29        1.39      0.86 o
  -1   8   3      113.07      112.57      4.30 o
   0   8   3        0.61        1.94      1.00 o
   1   8   3       41.57       43.79      3.45 o
  -7   9   3        0.48        0.64      1.07 o
  -6   9   3        4.06        5.24      1.30 o
  -5   9   3        2.32        2.65      0.87 o
  -4   9   3        0.25        0.68      0.73 o
  -3   9   3        3.31        3.97      1.02 o
  -2   9   3        3.34        3.58      1.45 o
  -1   9   3        1.19        0.82      1.32 o
  -2  -9   4        0.25        0.65      0.81 o
  -1  -9   4        2.10        2.39      0.88 o
   0  -9   4        0.73        0.28      0.68 o
   1  -9   4        4.46        5.47      1.02 o
   2  -9   4        0.07        0.68      0.61 o
   3  -9   4        0.13        0.70      0.74 o
  -4  -8   4        3.35        4.96      1.26 o
  -3  -8   4        0.25        1.14      1.02 o
  -2  -8   4        0.02        0.18      0.75 o
  -1  -8   4        7.96        9.07      1.21 o
   0  -8   4        2.89        2.19      0.76 o
   1  -8   4        1.06        1.66      0.86 o
   2  -8   4        0.63        0.71      0.60 o
   3  -8   4        1.75        0.94      0.82 o
   4  -8   4        0.27        0.93      1.13 o
   5  -8   4        0.49        1.71      0.89 o
  -5  -7   4       58.34       64.23      4.26 o
  -4  -7   4        1.44        4.32      1.45 o
  -3  -7   4      134.89      141.91      4.44 o
  -2  -7   4        0.03        1.16      0.92 o
  -1  -7   4       39.75       37.69      2.46 o
   0  -7   4       17.12       16.12      1.20 o
   1  -7   4        4.49        5.32      0.74 o
   2  -7   4       23.92       24.70      1.73 o
   3  -7   4        7.79        7.02      0.97 o
   4  -7   4        3.40        3.89      0.98 o
   5  -7   4        0.03        0.45      0.81 o
  -6  -6   4        3.75        3.62      1.43 o
  -5  -6   4       35.32       36.65      3.07 o
  -4  -6   4        3.05        6.18      1.66 o
  -3  -6   4      315.63      331.63      6.85 o
  -2  -6   4        0.02        2.54      0.74 o
  -1  -6   4      586.53      613.68      6.59 o
   0  -6   4        0.20        3.95      0.74 o
   1  -6   4      176.93      177.61      3.62 o
   2  -6   4        1.25       -0.15      0.49 o
   3  -6   4        0.65        1.90      0.62 o
   4  -6   4        0.12        1.02      0.65 o
   5  -6   4        5.79        5.65      1.30 o
   6  -6   4        0.80        0.79      0.76 o
  -7  -5   4        0.14        0.48      0.94 o
  -6  -5   4        0.00       -0.44      0.70 o
  -5  -5   4        1.23        1.60      0.63 o
  -4  -5   4        0.44        1.20      0.46 o
  -3  -5   4        0.39        0.77      0.36 o
  -2  -5   4        0.01        0.08      0.37 o
  -1  -5   4       70.33       65.81      2.05 o
   0  -5   4       13.36       16.70      1.20 o
   1  -5   4       86.37       79.32      1.75 o
   2  -5   4       15.33       16.61      0.83 o
   3  -5   4        6.03        5.47      0.58 o
   4  -5   4        5.06        4.64      0.71 o
   5  -5   4        2.53        2.70      0.63 o
   6  -5   4        2.63        1.95      0.67 o
  -8  -4   4        0.22       -0.76      0.98 o
  -7  -4   4        0.03       -0.64      0.73 o
  -6  -4   4        0.05       -0.16      0.59 o
  -5  -4   4        0.93        1.43      0.67 o
  -4  -4   4        0.04        0.30      0.70 o
  -3  -4   4       15.34       15.01      0.73 o
  -2  -4   4       12.70       10.47      0.62 o
  -1  -4   4       26.31       22.38      1.69 o
   0  -4   4       14.37       12.93      0.55 o
   1  -4   4        6.41        5.68      0.66 o
   2  -4   4        0.01        0.64      0.32 o
   3  -4   4        1.80        1.58      0.44 o
   4  -4   4        0.65        0.62      0.47 o
   5  -4   4        0.48       -1.12      1.14 o
   6  -4   4        0.47        0.28      0.76 o
  -8  -3   4        2.24        2.29      0.79 o
  -7  -3   4        0.50        0.07      0.80 o
  -6  -3   4        1.23        0.62      0.70 o
  -5  -3   4       11.48        8.99      0.96 o
  -4  -3   4        9.62       10.14      0.83 o
  -3  -3   4        0.85        1.80      0.37 o
  -2  -3   4        4.75        3.68      0.51 o
  -1  -3   4       45.03       46.02      1.43 o
   0  -3   4       12.77       13.61      0.69 o
   1  -3   4       59.74       61.34      1.51 o
   2  -3   4        4.26        4.82      0.44 o
   3  -3   4       10.56        9.68      0.65 o
   4  -3   4        0.01        0.39      0.48 o
   5  -3   4        0.67        0.27      0.58 o
   6  -3   4        0.01       -0.94      1.16 o
  -9  -2   4       19.28       22.99      3.20 o
  -8  -2   4        0.05        0.67      0.96 o
  -7  -2   4        2.43        0.78      0.73 o
  -6  -2   4        0.32       -0.36      0.85 o
  -5  -2   4       82.18       80.38      3.14 o
  -4  -2   4      107.12      119.46      2.33 o
  -3  -2   4      566.25      586.99      4.58 o
  -2  -2   4      469.29      536.05      4.40 o
  -1  -2   4      434.36      473.09      3.79 o
   0  -2   4       99.24      114.07      1.79 o
   1  -2   4       12.17       12.10      0.57 o
   2  -2   4        3.02        3.46      0.32 o
   3  -2   4        3.65        3.77      0.59 o
   4  -2   4        1.32        1.54      0.48 o
   5  -2   4        1.03        1.08      0.50 o
   6  -2   4        0.00       -1.31      1.53 o
  -9  -1   4        1.10       -0.05      1.18 o
  -8  -1   4        0.51        0.17      1.37 o
  -7  -1   4        0.02        0.06      0.73 o
  -6  -1   4        1.70        2.54      0.40 o
  -5  -1   4       26.40       27.15      1.16 o
  -4  -1   4       11.50       13.49      0.87 o
  -3  -1   4      355.93      388.20      3.96 o
  -2  -1   4      380.84      434.12      3.34 o
  -1  -1   4     1036.27     1119.83      4.77 o
   0  -1   4      271.54      291.70      3.71 o
   1  -1   4      357.87      363.90      4.82 o
   2  -1   4        2.22        2.23      0.33 o
   3  -1   4       24.16       24.70      1.25 o
   4  -1   4        0.95        1.88      0.67 o
   5  -1   4        1.70        2.70      1.17 o
   6  -1   4        0.79       -1.49      1.83 o
  -9   0   4        0.40       -0.26      1.49 o
  -8   0   4        0.16        0.09      0.62 o
  -7   0   4        6.06        6.07      1.19 o
  -6   0   4        3.15        2.78      0.61 o
  -5   0   4       21.87       21.74      1.29 o
  -4   0   4       29.20       28.11      1.08 o
  -3   0   4        7.48        7.06      0.39 o
  -2   0   4       21.30       23.17      0.64 o
  -1   0   4       56.81       59.38      1.24 o
   0   0   4      226.12      243.65      2.67 o
   1   0   4        0.24        0.29      0.18 o
   2   0   4       53.54       57.36      1.69 o
   3   0   4        5.49        5.57      0.84 o
   4   0   4        1.15        1.05      0.56 o
   5   0   4        2.03        1.94      0.84 o
   6   0   4        0.77        2.53      1.52 o
 -10   1   4        0.00        1.07      3.07 o
  -9   1   4        1.59        1.27      1.72 o
  -8   1   4        0.89        0.73      0.67 o
  -7   1   4        5.24        6.66      1.23 o
  -6   1   4        3.65        3.55      0.56 o
  -5   1   4        4.85        4.59      0.56 o
  -4   1   4        2.57        3.49      0.56 o
  -3   1   4       16.82       14.31      0.60 o
  -2   1   4       15.63       15.33      0.44 o
  -1   1   4       54.45       48.91      0.99 o
   0   1   4        3.22        1.79      0.60 o
   1   1   4       70.64       65.88      1.95 o
   2   1   4       12.05        9.76      0.80 o
   3   1   4        4.71        4.65      0.75 o
   4   1   4        1.25        1.71      0.64 o
   5   1   4        0.04        0.03      0.65 o
 -10   2   4        0.13        0.10      4.00 o
  -9   2   4        1.05        2.56      1.98 o
  -8   2   4        0.01        0.38      0.65 o
  -7   2   4        8.45        7.31      1.32 o
  -6   2   4        0.47        1.02      0.47 o
  -5   2   4        1.57        1.20      0.52 o
  -4   2   4        1.47        2.64      0.51 o
  -3   2   4       32.44       33.73      0.91 o
  -2   2   4        7.83        8.12      0.41 o
  -1   2   4        1.39        0.51      0.18 o
   0   2   4       12.33       11.71      0.49 o
   1   2   4       23.31       24.07      1.27 o
   2   2   4        0.54        1.18      0.69 o
   3   2   4        4.51        4.51      0.69 o
   4   2   4        0.55        0.32      0.65 o
   5   2   4        0.07        0.20      0.72 o
 -10   3   4        0.85        0.92      2.04 o
  -9   3   4       10.54       14.88      2.64 o
  -8   3   4        0.03        3.37      1.70 o
  -7   3   4        0.76        2.62      1.55 o
  -6   3   4        1.21        1.95      0.77 o
  -5   3   4        6.26        3.38      0.51 o
  -4   3   4       28.22       34.42      1.45 o
  -3   3   4       82.33       96.36      1.65 o
  -2   3   4      122.51      142.05      1.94 o
  -1   3   4      160.69      163.25      2.52 o
   0   3   4       66.70       70.00      2.40 o
   1   3   4       12.95       14.00      0.87 o
   2   3   4       13.60       12.75      1.65 o
   3   3   4        0.01       -0.03      0.58 o
   4   3   4        0.73        1.08      0.95 o
   5   3   4        0.92        1.69      1.03 o
 -10   4   4        1.98        1.94      1.18 o
  -9   4   4        3.57        4.27      1.39 o
  -8   4   4        2.63        0.29      1.14 o
  -7   4   4        0.90        0.64      0.61 o
  -6   4   4        3.06        5.40      1.11 o
  -5   4   4       14.90       16.98      1.12 o
  -4   4   4        1.99        1.43      0.29 o
  -3   4   4        0.00        0.25      0.24 o
  -2   4   4       55.65       63.40      1.44 o
  -1   4   4      102.56      108.93      2.54 o
   0   4   4      118.20      114.33      2.91 o
   1   4   4       79.06       84.49      2.45 o
   2   4   4       45.89       46.63      2.17 o
   3   4   4        9.18        9.53      1.26 o
   4   4   4        2.46        2.00      1.06 o
  -9   5   4        0.04        1.76      0.99 o
  -8   5   4        4.06        3.66      1.46 o
  -7   5   4        3.54        3.67      0.83 o
  -6   5   4        0.00        0.46      0.45 o
  -5   5   4        0.25        0.55      0.39 o
  -4   5   4       22.26       24.09      1.08 o
  -3   5   4       19.45       21.73      0.79 o
  -2   5   4        8.82        9.71      0.72 o
  -1   5   4        8.31       11.30      0.95 o
   0   5   4        3.05        3.36      0.59 o
   1   5   4        0.32        0.74      0.56 o
   2   5   4        9.12        9.33      1.19 o
   3   5   4        0.50       -1.44      2.06 o
  -9   6   4        0.50        1.90      1.00 o
  -8   6   4        3.41        1.97      0.99 o
  -7   6   4        0.22        0.03      0.75 o
  -6   6   4        3.19        2.28      0.49 o
  -5   6   4       18.30       18.82      1.07 o
  -4   6   4        0.72        0.78      0.41 o
  -3   6   4       16.34       16.42      1.08 o
  -2   6   4        2.65        2.60      0.56 o
  -1   6   4        0.10        0.52      0.58 o
   0   6   4        0.00       -0.91      0.94 o
   1   6   4        1.84        2.63      0.73 o
   2   6   4        0.17        0.92      0.63 o
  -9   7   4        1.50        3.20      1.07 o
  -8   7   4        6.79        7.34      1.05 o
  -7   7   4        0.01       -0.03      0.54 o
  -6   7   4        4.02        5.20      1.08 o
  -5   7   4        1.07        1.26      0.71 o
  -4   7   4        4.15        3.37      0.68 o
  -3   7   4       19.68       18.63      1.67 o
  -2   7   4       16.71       18.37      1.54 o
  -1   7   4       22.79       26.17      2.09 o
   0   7   4        3.92        4.14      1.76 o
   1   7   4        5.66        8.16      1.29 o
  -8   8   4        4.28        5.13      1.32 o
  -7   8   4        1.51        1.86      0.88 o
  -6   8   4        9.13       11.49      1.60 o
  -5   8   4        1.57        1.88      0.72 o
  -4   8   4        0.68        0.17      0.64 o
  -3   8   4        2.13        2.91      0.85 o
  -2   8   4       40.32       41.16      2.73 o
  -1   8   4        0.01        1.21      0.85 o
   0   8   4       39.89       43.63      2.89 o
  -6   9   4        2.07        1.97      1.13 o
  -5   9   4        0.59        0.47      0.64 o
  -4   9   4        4.47        4.63      1.06 o
  -3   9   4        2.70        2.86      0.94 o
  -2   9   4        0.91        2.99      1.71 o
  -2  -9   5        0.06        1.03      0.86 o
  -1  -9   5        0.15        0.89      0.89 o
   0  -9   5        2.41        2.04      0.80 o
   1  -9   5        3.93        7.69      1.37 o
   2  -9   5        5.29        7.65      1.61 o
  -4  -8   5        0.70        1.76      0.97 o
  -3  -8   5        0.12        1.27      1.03 o
  -2  -8   5        0.30       -0.19      0.74 o
  -1  -8   5        0.07        0.10      0.73 o
   0  -8   5        0.29        0.13      0.65 o
   1  -8   5        0.06        0.97      0.81 o
   2  -8   5        1.32        1.68      0.67 o
   3  -8   5        0.29       -0.75      0.65 o
   4  -8   5        0.11       -1.22      0.92 o
  -5  -7   5        5.11        6.43      1.57 o
  -4  -7   5        2.24        3.28      1.13 o
  -3  -7   5        9.32       11.27      1.40 o
  -2  -7   5        0.19       -0.15      0.67 o
  -1  -7   5        2.81        2.64      0.62 o
   0  -7   5        6.30        8.22      0.96 o
   1  -7   5        0.09        0.16      0.48 o
   2  -7   5        4.85        5.30      0.91 o
   3  -7   5        0.11        0.10      0.67 o
   4  -7   5        0.00        0.71      0.78 o
  -6  -6   5        0.15       -0.25      1.03 o
  -5  -6   5        0.12        0.96      0.98 o
  -4  -6   5       32.65       33.23      2.29 o
  -3  -6   5        5.98        7.47      1.03 o
  -2  -6   5      188.46      193.52      4.13 o
  -1  -6   5        6.00        7.28      0.86 o
   0  -6   5      128.76      137.11      3.34 o
   1  -6   5        1.11        1.00      0.44 o
   2  -6   5        3.08        3.05      0.65 o
   3  -6   5        9.43       12.47      1.42 o
   4  -6   5        2.68        3.14      0.89 o
   5  -6   5        2.84        5.16      1.84 o
  -7  -5   5        3.25        2.01      1.19 o
  -6  -5   5        1.79        1.22      0.79 o
  -5  -5   5       10.40       12.68      1.24 o
  -4  -5   5        3.48        5.19      0.74 o
  -3  -5   5       20.85       19.11      1.14 o
  -2  -5   5      253.00      249.49      4.44 o
  -1  -5   5       10.91       13.17      1.10 o
   0  -5   5      773.46      783.27     10.24 o
   1  -5   5        0.38        2.28      0.57 o
   2  -5   5      388.05      441.59      4.96 o
   3  -5   5        0.24        1.79      0.72 o
   4  -5   5       36.87       39.09      2.09 o
   5  -5   5        0.36        0.27      0.80 o
  -8  -4   5        0.55        1.13      0.86 o
  -7  -4   5        0.19        0.81      0.78 o
  -6  -4   5        1.79        0.88      0.71 o
  -5  -4   5        3.25        2.79      0.70 o
  -4  -4   5        3.41        4.37      0.72 o
  -3  -4   5        0.68        0.59      0.43 o
  -2  -4   5        9.51        8.70      0.65 o
  -1  -4   5       14.70       14.25      0.85 o
   0  -4   5       32.89       29.45      1.25 o
   1  -4   5       11.05       11.88      0.82 o
   2  -4   5      124.31      128.16      2.56 o
   3  -4   5        0.00        0.76      0.42 o
   4  -4   5       46.41       47.92      2.29 o
   5  -4   5        0.87        0.44      0.59 o
  -8  -3   5        0.01        0.34      0.86 o
  -7  -3   5        1.98        2.04      0.79 o
  -6  -3   5        0.30        0.07      0.63 o
  -5  -3   5        0.29        0.86      0.69 o
  -4  -3   5        1.37        2.48      0.60 o
  -3  -3   5       36.65       37.83      1.61 o
  -2  -3   5       17.33       15.50      1.02 o
  -1  -3   5        6.58        7.40      0.59 o
   0  -3   5       74.13       70.56      1.85 o
   1  -3   5       22.22       24.45      1.12 o
   2  -3   5       24.98       29.39      1.17 o
   3  -3   5       15.15       17.94      1.06 o
   4  -3   5        1.06        0.19      0.67 o
   5  -3   5        1.19        0.63      1.00 o
  -9  -2   5        0.65        0.96      0.96 o
  -8  -2   5       31.12       27.65      2.56 o
  -7  -2   5        8.84        9.24      1.42 o
  -6  -2   5        4.54        3.88      0.87 o
  -5  -2   5       51.96       54.23      1.86 o
  -4  -2   5        0.01        0.35      0.28 o
  -3  -2   5        2.48        3.28      0.53 o
  -2  -2   5        8.42        6.54      0.54 o
  -1  -2   5       46.72       46.69      1.29 o
   0  -2   5       15.13       13.90      0.71 o
   1  -2   5       11.52       12.48      0.71 o
   2  -2   5        2.15        1.04      0.34 o
   3  -2   5        0.52       -0.17      0.36 o
   4  -2   5        0.00       -0.39      0.54 o
   5  -2   5        0.77        2.39      1.34 o
  -9  -1   5        4.24        2.97      1.43 o
  -8  -1   5      138.39      142.16      6.29 o
  -7  -1   5        1.97        3.39      0.99 o
  -6  -1   5      109.58      111.96      2.32 o
  -5  -1   5       11.31       10.70      0.87 o
  -4  -1   5        0.53        0.76      0.41 o
  -3  -1   5        1.94        1.42      0.41 o
  -2  -1   5      145.14      154.65      2.58 o
  -1  -1   5      103.67      108.48      1.84 o
   0  -1   5      123.13      134.70      2.63 o
   1  -1   5      100.76       97.04      2.06 o
   2  -1   5       13.82       13.79      0.87 o
   3  -1   5       10.69       11.04      1.14 o
   4  -1   5        0.11        0.07      0.64 o
   5  -1   5        0.34        0.05      0.87 o
  -9   0   5        0.00       -1.25      0.85 o
  -8   0   5       20.85       21.13      2.32 o
  -7   0   5        1.02        2.21      0.70 o
  -6   0   5       28.08       29.29      1.32 o
  -5   0   5        2.04        2.58      0.51 o
  -4   0   5        4.52        4.64      0.45 o
  -3   0   5       13.55       13.49      0.63 o
  -2   0   5      151.68      159.22      1.62 o
  -1   0   5       15.59       16.78      0.76 o
   0   0   5      263.66      276.17      3.67 o
   1   0   5       59.84       62.05      1.80 o
   2   0   5      122.02      116.77      3.99 o
   3   0   5       12.22       11.18      1.13 o
   4   0   5       20.00       16.42      1.45 o
   5   0   5        0.70        0.67      0.87 o
 -10   1   5        0.24        2.04      2.95 o
  -9   1   5        2.11        2.78      1.24 o
  -8   1   5        0.03        1.03      0.96 o
  -7   1   5        1.80        2.34      0.96 o
  -6   1   5        0.31        1.53      0.67 o
  -5   1   5        2.08        1.04      0.57 o
  -4   1   5       34.96       32.34      1.08 o
  -3   1   5       22.93       22.24      0.78 o
  -2   1   5       48.83       42.00      0.86 o
  -1   1   5        3.90        3.06      0.43 o
   0   1   5        3.52        3.27      0.41 o
   1   1   5       17.91       18.47      1.27 o
   2   1   5        2.70        1.78      0.73 o
   3   1   5       14.87       15.60      1.52 o
   4   1   5        4.14        3.61      0.88 o
   5   1   5        1.97        3.31      1.20 o
 -10   2   5        2.27        4.48      3.10 o
  -9   2   5        0.00        1.47      2.06 o
  -8   2   5        0.51        0.48      1.37 o
  -7   2   5        0.12        1.00      0.61 o
  -6   2   5       25.52       28.96      1.59 o
  -5   2   5        5.76        4.61      0.96 o
  -4   2   5        9.24       11.12      0.79 o
  -3   2   5       12.16       10.45      0.58 o
  -2   2   5       13.85       14.09      0.58 o
  -1   2   5        0.00        0.24      0.33 o
   0   2   5        0.45        0.70      0.24 o
   1   2   5        0.02       -0.06      0.31 o
   2   2   5        7.52        6.66      0.89 o
   3   2   5        1.96        1.82      0.81 o
   4   2   5        1.92        2.31      1.15 o
 -10   3   5       21.82       33.06      8.63 o
  -9   3   5        2.23        3.54      1.85 o
  -8   3   5       25.40       24.52      3.73 o
  -7   3   5        0.20        1.98      0.94 o
  -6   3   5        2.04        2.37      1.28 o
  -5   3   5        6.78        5.27      0.89 o
  -4   3   5       54.09       54.70      1.43 o
  -3   3   5        1.32        1.62      0.44 o
  -2   3   5       12.35       11.40      0.67 o
  -1   3   5        6.65        5.93      0.73 o
   0   3   5        0.28        0.65      0.49 o
   1   3   5        0.02       -0.17      0.37 o
   2   3   5        4.05        2.04      0.96 o
   3   3   5        0.18       -0.40      0.55 o
   4   3   5        2.71        0.65      1.03 o
 -10   4   5       12.91       18.93      2.96 o
  -9   4   5        7.15        6.30      1.54 o
  -8   4   5       55.63       53.12      3.64 o
  -7   4   5        6.79        6.43      1.00 o
  -6   4   5       30.43       26.92      2.05 o
  -5   4   5        7.25       10.07      0.93 o
  -4   4   5        2.05        2.48      0.41 o
  -3   4   5       11.34       11.26      0.82 o
  -2   4   5        1.93        1.56      0.63 o
  -1   4   5        5.01        3.14      0.55 o
   0   4   5        2.63        1.98      0.52 o
   1   4   5       15.26       15.16      1.35 o
   2   4   5        0.89        0.30      0.68 o
   3   4   5        4.30        4.08      1.12 o
  -9   5   5        5.11        3.55      1.06 o
  -8   5   5        3.28        2.07      0.91 o
  -7   5   5       32.30       31.55      2.03 o
  -6   5   5       19.54       17.89      1.36 o
  -5   5   5       11.59       10.53      0.74 o
  -4   5   5        5.22        5.12      0.64 o
  -3   5   5        3.63        3.30      0.91 o
  -2   5   5        0.00        0.69      0.48 o
  -1   5   5        0.15        0.09      1.01 o
   0   5   5        4.68        4.54      0.69 o
   1   5   5        8.54        9.25      1.12 o
   2   5   5        8.12        5.67      1.30 o
  -9   6   5        0.09       -1.15      0.90 o
  -8   6   5        5.41        4.17      1.05 o
  -7   6   5       10.19       10.47      1.54 o
  -6   6   5        0.99        0.90      0.55 o
  -5   6   5       23.69       22.45      1.42 o
  -4   6   5        2.66        2.89      0.65 o
  -3   6   5        2.07        1.94      0.82 o
  -2   6   5        0.38        0.22      0.51 o
  -1   6   5        0.96        0.45      0.86 o
   0   6   5        0.22        1.39      1.43 o
   1   6   5        0.00        0.11      1.74 o
  -8   7   5        1.09        0.63      0.80 o
  -7   7   5        0.59        0.61      0.73 o
  -6   7   5        7.38        8.82      1.12 o
  -5   7   5        5.19        5.09      0.78 o
  -4   7   5        0.13       -0.03      0.64 o
  -3   7   5        4.19        3.56      0.86 o
  -2   7   5        5.23        4.26      0.90 o
  -1   7   5        0.66        0.44      0.98 o
   0   7   5        2.28        2.48      1.79 o
  -7   8   5        1.94        2.70      0.99 o
  -6   8   5        0.19        0.39      0.86 o
  -5   8   5        2.35        2.17      0.79 o
  -4   8   5        0.57        0.44      0.72 o
  -3   8   5        0.11        1.49      1.08 o
  -2   8   5        1.32        0.24      0.99 o
  -1   8   5        0.72        1.06      1.13 o
  -5   9   5        3.50        3.94      1.07 o
  -4   9   5        0.58        0.57      0.81 o
  -3  -8   6        2.48        2.91      1.02 o
  -2  -8   6        2.59        4.59      1.13 o
  -1  -8   6        0.77        0.67      0.81 o
   0  -8   6        2.52        2.50      1.01 o
   1  -8   6        1.92        5.17      1.31 o
   2  -8   6        0.25        1.57      0.99 o
  -5  -7   6        1.39        2.20      1.22 o
  -4  -7   6        1.09        1.34      0.92 o
  -3  -7   6        0.61        1.14      0.80 o
  -2  -7   6        2.11        2.29      0.78 o
  -1  -7   6        0.46        0.65      0.55 o
   0  -7   6        0.00        0.47      0.51 o
   1  -7   6        1.24        1.55      0.55 o
   2  -7   6        0.83        0.98      0.59 o
   3  -7   6        0.26       -2.34      1.71 o
  -6  -6   6        0.06       -0.49      1.07 o
  -5  -6   6        4.43        5.81      1.51 o
  -4  -6   6        4.09        4.65      0.98 o
  -3  -6   6        2.76        3.39      0.78 o
  -2  -6   6        3.13        2.55      0.68 o
  -1  -6   6        0.29        0.17      0.50 o
   0  -6   6        0.00        0.57      0.48 o
   1  -6   6        0.77        0.41      0.46 o
   2  -6   6        0.18        0.32      0.60 o
   3  -6   6        1.14       -1.19      1.16 o
   4  -6   6        0.02        1.24      1.27 o
  -7  -5   6       10.95       10.62      2.32 o
  -6  -5   6        3.39        2.76      1.33 o
  -5  -5   6       22.14       22.48      2.02 o
  -4  -5   6        0.86        1.68      0.75 o
  -3  -5   6        4.66        4.15      0.74 o
  -2  -5   6       15.91       15.47      1.23 o
  -1  -5   6       26.36       25.54      1.41 o
   0  -5   6       10.03        9.87      1.06 o
   1  -5   6       55.02       61.61      2.42 o
   2  -5   6        0.02        0.33      0.72 o
   3  -5   6        8.91       11.41      1.79 o
   4  -5   6        2.74        3.49      1.49 o
  -8  -4   6        0.81        1.08      0.91 o
  -7  -4   6        1.84        1.48      1.22 o
  -6  -4   6        7.87        6.72      1.55 o
  -5  -4   6        9.49       10.03      1.02 o
  -4  -4   6       11.51       10.28      1.22 o
  -3  -4   6       11.71       11.57      1.19 o
  -2  -4   6        6.85        4.89      0.93 o
  -1  -4   6       26.22       26.15      1.55 o
   0  -4   6        2.66        3.44      0.67 o
   1  -4   6      242.78      267.81      5.17 o
   2  -4   6        0.21        4.77      1.33 o
   3  -4   6      189.07      218.74      6.17 o
   4  -4   6        0.16        1.36      0.85 o
  -8  -3   6        0.01       -0.94      0.98 o
  -7  -3   6        0.12        0.02      0.80 o
  -6  -3   6        0.38        0.18      0.62 o
  -5  -3   6        5.90        6.87      0.90 o
  -4  -3   6        0.56        0.84      0.60 o
  -3  -3   6        1.70        1.32      0.67 o
  -2  -3   6        7.16        6.56      0.74 o
  -1  -3   6        2.97        3.24      0.57 o
   0  -3   6        0.18        0.32      0.39 o
   1  -3   6        4.13        2.96      0.72 o
   2  -3   6        6.24        6.22      0.76 o
   3  -3   6       43.80       40.93      2.25 o
   4  -3   6        1.29        1.51      0.63 o
  -9  -2   6        0.37        0.18      0.83 o
  -8  -2   6        0.20        0.34      0.83 o
  -7  -2   6        1.70        1.89      0.96 o
  -6  -2   6        6.12        6.45      0.89 o
  -5  -2   6        2.87        1.37      0.53 o
  -4  -2   6        9.26        9.05      0.87 o
  -3  -2   6        2.83        2.26      0.56 o
  -2  -2   6       10.88       14.62      0.80 o
  -1  -2   6        0.77        1.25      0.29 o
   0  -2   6       18.55       16.05      0.83 o
   1  -2   6       11.08        9.72      0.96 o
   2  -2   6        1.10        0.54      0.44 o
   3  -2   6        9.21        9.31      0.97 o
   4  -2   6        7.10        6.22      1.00 o
  -9  -1   6       52.82       57.24      4.30 o
  -8  -1   6       12.16       13.19      1.92 o
  -7  -1   6       93.83       95.94      3.40 o
  -6  -1   6        0.01        0.90      0.48 o
  -5  -1   6       15.13       11.62      0.79 o
  -4  -1   6       82.78       84.22      2.39 o
  -3  -1   6        1.01        1.10      0.48 o
  -2  -1   6       71.64       62.28      2.04 o
  -1  -1   6        6.03        6.47      0.60 o
   0  -1   6        0.93        0.39      0.36 o
   1  -1   6       11.72       13.67      1.14 o
   2  -1   6        7.32        7.53      0.91 o
   3  -1   6        0.46        0.31      0.55 o
   4  -1   6        0.07       -0.57      0.77 o
  -9   0   6       73.72       84.59      7.16 o
  -8   0   6       10.13       13.65      2.88 o
  -7   0   6      421.09      460.28      7.63 o
  -6   0   6       40.58       42.30      1.98 o
  -5   0   6      546.62      523.70      7.98 o
  -4   0   6        6.00        4.57      0.59 o
  -3   0   6       82.69       77.82      1.50 o
  -2   0   6       13.70       11.90      0.83 o
  -1   0   6        9.89        9.64      0.66 o
   0   0   6        0.12        1.05      0.42 o
   1   0   6       14.31       14.75      1.07 o
   2   0   6       10.81        9.76      0.97 o
   3   0   6        2.26        0.30      1.09 o
   4   0   6        5.54        4.77      1.37 o
 -10   1   6        0.85        2.31      2.48 o
  -9   1   6        1.40        1.58      1.59 o
  -8   1   6        4.77        4.37      1.43 o
  -7   1   6       67.61       68.64      2.24 o
  -6   1   6        1.26        1.44      0.60 o
  -5   1   6      271.63      283.36      5.02 o
  -4   1   6        1.56        1.60      0.63 o
  -3   1   6      128.95      123.38      1.68 o
  -2   1   6        0.06        1.05      0.33 o
  -1   1   6        1.12        2.57      0.42 o
   0   1   6        0.07        0.32      0.72 o
   1   1   6       41.30       42.12      1.61 o
   2   1   6        3.37        1.23      0.63 o
   3   1   6       26.57       23.84      2.24 o
   4   1   6        2.69        2.07      1.08 o
 -10   2   6        0.12        3.31      2.01 o
  -9   2   6        2.60        1.56      1.70 o
  -8   2   6        3.96        2.34      1.02 o
  -7   2   6        3.81        4.42      0.74 o
  -6   2   6       40.83       41.11      1.95 o
  -5   2   6        2.07        1.56      0.59 o
  -4   2   6       50.80       48.42      1.22 o
  -3   2   6        3.86        4.16      0.48 o
  -2   2   6       19.16       19.70      1.13 o
  -1   2   6        1.03        0.48      0.70 o
   0   2   6        2.36        2.23      0.39 o
   1   2   6        2.54        1.73      0.52 o
   2   2   6        0.68        0.29      0.53 o
   3   2   6        2.62        2.79      0.92 o
 -10   3   6        1.22        6.89      2.32 o
  -9   3   6        4.59        2.16      2.63 o
  -8   3   6        4.99        3.72      1.62 o
  -7   3   6        7.19        7.26      1.13 o
  -6   3   6        0.00        1.07      1.15 o
  -5   3   6        0.01        1.30      0.62 o
  -4   3   6        7.24        8.65      0.78 o
  -3   3   6        3.24        3.38      0.57 o
  -2   3   6        2.84        2.03      0.50 o
  -1   3   6        0.03        0.65      0.64 o
   0   3   6        0.36       -0.15      0.45 o
   1   3   6        0.02        0.15      0.66 o
   2   3   6        0.00       -0.25      0.91 o
   3   3   6        0.63       -0.61      0.76 o
  -9   4   6       17.84       12.42      1.98 o
  -8   4   6       10.38        7.02      1.59 o
  -7   4   6       53.75       50.49      2.72 o
  -6   4   6       14.60       14.21      1.28 o
  -5   4   6       23.90       21.81      1.17 o
  -4   4   6        0.00        0.58      0.44 o
  -3   4   6        0.64        0.86      0.54 o
  -2   4   6        0.49        0.79      0.65 o
  -1   4   6        3.88        3.18      0.81 o
   0   4   6        0.40       -0.60      0.54 o
   1   4   6        1.07        0.17      0.55 o
   2   4   6        0.16       -0.47      0.67 o
  -9   5   6        4.27        3.10      1.29 o
  -8   5   6        3.34        4.39      1.21 o
  -7   5   6       43.66       37.94      2.47 o
  -6   5   6       26.17       25.06      1.55 o
  -5   5   6       66.73       61.54      2.01 o
  -4   5   6        6.70        6.23      0.72 o
  -3   5   6       15.93       17.12      1.11 o
  -2   5   6        1.05        0.97      0.48 o
  -1   5   6        0.14        0.09      0.55 o
   0   5   6        0.00        0.08      0.50 o
   1   5   6        0.00        0.77      0.74 o
  -9   6   6        0.14        1.89      1.41 o
  -8   6   6        0.03        1.05      0.69 o
  -7   6   6        0.07        0.88      0.78 o
  -6   6   6       16.47       16.12      1.36 o
  -5   6   6        6.42        6.17      0.74 o
  -4   6   6       31.01       32.62      1.62 o
  -3   6   6       10.81       12.09      1.04 o
  -2   6   6        3.98        3.35      1.80 o
  -1   6   6        3.22        3.84      1.61 o
   0   6   6        0.00       -0.40      1.14 o
  -8   7   6        1.02        1.52      0.96 o
  -7   7   6        1.92        1.67      0.88 o
  -6   7   6        0.25        0.39      0.53 o
  -5   7   6        5.96        5.60      1.04 o
  -4   7   6       11.04       11.64      1.29 o
  -3   7   6        0.48        0.75      1.45 o
  -2   7   6        9.43       10.21      1.72 o
  -1   7   6        0.28       -1.51      1.43 o
  -6   8   6        0.02        0.45      0.98 o
  -5   8   6        2.66        3.17      1.04 o
  -4   8   6        0.20        1.16      1.39 o
  -3   8   6        3.74        4.57      2.53 o
  -2  -8   7        0.11        0.62      0.82 o
  -1  -8   7        0.39        0.57      0.79 o
   0  -8   7        0.34       -0.67      0.87 o
  -4  -7   7        0.04        1.09      0.82 o
  -3  -7   7        0.01       -0.18      0.71 o
  -2  -7   7        1.94        2.51      0.90 o
  -1  -7   7        0.91        1.29      0.70 o
   0  -7   7        2.68        4.33      1.01 o
   1  -7   7        2.84        4.95      1.38 o
   2  -7   7        0.02       -0.53      1.04 o
  -6  -6   7        0.01       -0.37      1.15 o
  -5  -6   7        0.26        0.85      1.01 o
  -4  -6   7        1.75        3.35      0.87 o
  -3  -6   7        0.39        0.04      0.53 o
  -2  -6   7        2.24        1.59      0.63 o
  -1  -6   7        4.79        5.52      0.94 o
   0  -6   7        0.23        0.48      0.70 o
   1  -6   7        1.28        2.05      0.80 o
   2  -6   7        1.57        1.02      0.99 o
  -7  -5   7        4.78        5.10      1.30 o
  -6  -5   7        0.96        0.62      0.83 o
  -5  -5   7        1.30        0.68      0.93 o
  -4  -5   7        4.34        4.33      0.97 o
  -3  -5   7        2.50        2.78      0.72 o
  -2  -5   7       12.16       12.09      1.14 o
  -1  -5   7        1.67        1.57      0.53 o
   0  -5   7        6.29        6.89      1.14 o
   1  -5   7        1.08        0.64      0.58 o
   2  -5   7        0.88        1.17      1.14 o
   3  -5   7        1.55        3.11      1.02 o
  -7  -4   7        7.08        7.03      1.56 o
  -6  -4   7       15.93       15.30      1.54 o
  -5  -4   7       20.40       19.01      1.57 o
  -4  -4   7       31.79       27.74      1.66 o
  -3  -4   7        1.38        1.16      0.57 o
  -2  -4   7       32.25       33.06      1.69 o
  -1  -4   7       12.72       15.21      1.24 o
   0  -4   7        5.23        8.39      1.12 o
   1  -4   7        9.69        9.21      0.99 o
   2  -4   7        1.14       -0.32      0.66 o
   3  -4   7        0.03       -0.03      0.73 o
  -8  -3   7        0.55        0.22      0.87 o
  -7  -3   7        0.00        0.51      0.74 o
  -6  -3   7        7.74        8.41      1.05 o
  -5  -3   7       14.68       12.68      1.31 o
  -4  -3   7       24.02       22.35      1.47 o
  -3  -3   7       33.83       28.84      1.82 o
  -2  -3   7       26.13       22.64      1.33 o
  -1  -3   7        7.88        7.69      1.84 o
   0  -3   7        0.96        0.58      0.50 o
   1  -3   7        0.00       -0.88      0.59 o
   2  -3   7       21.95       18.79      1.73 o
   3  -3   7        0.30        0.53      0.51 o
  -8  -2   7        0.02        1.11      0.91 o
  -7  -2   7        0.38        0.88      0.56 o
  -6  -2   7        0.02       -0.46      0.55 o
  -5  -2   7        0.00        0.08      0.57 o
  -4  -2   7        0.00        0.01      0.68 o
  -3  -2   7        1.88        3.15      0.58 o
  -2  -2   7        0.13       -0.28      0.42 o
  -1  -2   7        0.00        0.36      0.68 o
   0  -2   7        0.02       -0.28      0.49 o
   1  -2   7        0.00       -0.27      0.40 o
   2  -2   7        1.22        0.77      0.59 o
   3  -2   7        0.48        0.33      0.52 o
  -9  -1   7        0.11        0.03      1.00 o
  -8  -1   7        0.90        1.75      0.96 o
  -7  -1   7        0.17       -0.51      0.57 o
  -6  -1   7        0.03       -0.10      0.48 o
  -5  -1   7        0.60        0.63      0.53 o
  -4  -1   7        8.40        7.20      0.70 o
  -3  -1   7        5.51        4.46      0.81 o
  -2  -1   7        3.46        3.05      0.50 o
  -1  -1   7        0.01       -0.09      0.45 o
   0  -1   7        0.04        0.23      0.38 o
   1  -1   7        2.81        2.57      0.64 o
   2  -1   7        0.14       -0.29      0.45 o
   3  -1   7        0.00       -0.52      0.55 o
  -9   0   7        1.34        1.12      0.96 o
  -8   0   7       29.32       26.07      2.55 o
  -7   0   7       12.78       13.19      1.12 o
  -6   0   7      127.88      126.04      3.19 o
  -5   0   7        7.40        7.95      0.94 o
  -4   0   7       58.79       53.43      1.85 o
  -3   0   7        9.73       12.61      0.98 o
  -2   0   7        0.12        0.62      0.43 o
  -1   0   7       27.89       28.85      1.32 o
   0   0   7        0.00       -0.06      0.45 o
   1   0   7        1.99        1.78      0.63 o
   2   0   7        1.45       -0.22      1.49 o
   3   0   7        0.44       -1.04      0.92 o
  -9   1   7        0.13       -0.34      0.80 o
  -8   1   7       20.18       18.43      1.76 o
  -7   1   7        3.85        3.32      0.68 o
  -6   1   7      352.45      364.78      6.49 o
  -5   1   7       36.73       37.98      2.05 o
  -4   1   7      710.57      703.44      7.44 o
  -3   1   7       33.23       32.38      1.71 o
  -2   1   7      249.74      250.39      3.52 o
  -1   1   7        0.85       -0.41      0.64 o
   0   1   7       13.10       11.17      0.99 o
   1   1   7        0.23       -0.71      0.56 o
   2   1   7        0.02       -0.57      0.76 o
   3   1   7        0.46        0.47      0.82 o
  -9   2   7        0.37       -0.03      0.92 o
  -8   2   7        2.33        1.25      0.88 o
  -7   2   7        2.28        2.96      0.83 o
  -6   2   7       16.91       16.77      1.38 o
  -5   2   7       10.75        8.28      0.89 o
  -4   2   7      240.98      240.62      4.04 o
  -3   2   7        0.93        1.26      0.77 o
  -2   2   7      260.98      272.45      4.60 o
  -1   2   7        1.04        1.04      0.68 o
   0   2   7       46.11       48.71      2.48 o
   1   2   7        0.69        1.04      0.66 o
   2   2   7        0.06        0.69      0.95 o
  -9   3   7        4.70        2.40      1.56 o
  -8   3   7        0.87        0.61      2.12 o
  -7   3   7        3.74        4.20      1.99 o
  -6   3   7       14.10       14.52      1.20 o
  -5   3   7       14.90       16.23      1.35 o
  -4   3   7        3.42        2.60      0.58 o
  -3   3   7       64.94       71.67      2.82 o
  -2   3   7        5.41        5.31      0.92 o
  -1   3   7       33.67       41.07      2.26 o
   0   3   7        6.39        9.17      1.17 o
   1   3   7        4.79        6.09      1.51 o
   2   3   7        0.77        0.99      0.63 o
  -9   4   7        0.15       -0.34      1.12 o
  -8   4   7        0.06        1.95      0.85 o
  -7   4   7       15.13       16.04      1.50 o
  -6   4   7        1.81        2.69      1.14 o
  -5   4   7       15.58       15.90      1.09 o
  -4   4   7        8.12        7.11      0.81 o
  -3   4   7        0.57        0.00      0.68 o
  -2   4   7        4.65        3.62      0.76 o
  -1   4   7        8.88        9.65      1.19 o
   0   4   7        0.95        0.97      0.78 o
   1   4   7        4.41        3.87      0.97 o
  -9   5   7        1.43        3.26      1.56 o
  -8   5   7        1.50        1.23      0.93 o
  -7   5   7        0.94        1.61      0.82 o
  -6   5   7       11.98       10.78      0.97 o
  -5   5   7       19.54       20.05      1.32 o
  -4   5   7       13.53       11.70      1.29 o
  -3   5   7       11.84       11.51      1.30 o
  -2   5   7        4.74        4.70      0.84 o
  -1   5   7        0.96        0.95      0.64 o
   0   5   7        0.88        1.67      0.81 o
  -8   6   7        0.03        1.33      0.72 o
  -7   6   7        1.62        3.30      0.78 o
  -6   6   7       10.54        7.60      1.02 o
  -5   6   7        2.71        2.17      0.78 o
  -4   6   7       21.98       21.16      1.77 o
  -3   6   7        7.61        9.05      1.51 o
  -2   6   7       11.16       12.57      1.66 o
  -1   6   7        1.71        2.77      1.12 o
  -7   7   7        2.89        4.90      1.00 o
  -6   7   7        0.12       -0.05      0.65 o
  -5   7   7        0.01        0.82      1.04 o
  -4   7   7        1.52        1.20      1.07 o
  -3   7   7        4.80        5.75      1.46 o
  -3  -7   8        3.62        4.95      1.18 o
  -2  -7   8        8.71       17.92      1.83 o
  -1  -7   8        0.87        0.96      0.79 o
  -5  -6   8        0.07        0.85      0.94 o
  -4  -6   8        1.23        3.79      0.89 o
  -3  -6   8        0.33        0.66      0.57 o
  -2  -6   8        0.74        0.32      0.68 o
  -1  -6   8        0.26       -0.30      0.65 o
   0  -6   8        0.22       -0.14      0.62 o
   1  -6   8        0.07        0.86      0.95 o
  -6  -5   8        0.08       -0.48      0.83 o
  -5  -5   8        1.55        2.30      0.98 o
  -4  -5   8        1.38        2.51      0.81 o
  -3  -5   8        0.17        0.17      0.55 o
  -2  -5   8        2.17        3.03      0.92 o
  -1  -5   8        0.61        0.41      0.80 o
   0  -5   8        0.01        0.00      0.63 o
   1  -5   8        0.08        0.38      0.89 o
  -7  -4   8        0.31        0.99      0.92 o
  -6  -4   8        6.91        6.42      1.23 o
  -5  -4   8        0.00        1.00      0.96 o
  -4  -4   8        9.28       10.37      1.34 o
  -3  -4   8        0.07        1.07      0.63 o
  -2  -4   8        0.04       -0.21      0.58 o
  -1  -4   8        0.82        1.15      0.73 o
   0  -4   8        1.28        0.82      0.52 o
   1  -4   8        1.74        0.96      0.71 o
   2  -4   8        0.02       -1.60      1.06 o
  -8  -3   8        0.00        0.46      1.23 o
  -7  -3   8        1.82        2.28      0.89 o
  -6  -3   8        2.76        1.99      0.62 o
  -5  -3   8       13.07        9.26      1.10 o
  -4  -3   8       30.58       28.64      1.93 o
  -3  -3   8       22.45       18.41      1.54 o
  -2  -3   8       21.68       18.42      1.38 o
  -1  -3   8       18.94       20.68      1.81 o
   0  -3   8        0.01        0.03      0.47 o
   1  -3   8        7.43        6.16      0.92 o
   2  -3   8        1.62        1.05      0.60 o
  -8  -2   8        1.21        2.65      1.18 o
  -7  -2   8        0.19        0.15      0.74 o
  -6  -2   8        6.28        6.18      0.83 o
  -5  -2   8        6.18        5.44      0.72 o
  -4  -2   8        0.62        0.14      0.53 o
  -3  -2   8       34.77       30.28      1.57 o
  -2  -2   8       25.42       22.94      1.27 o
  -1  -2   8       34.33       33.74      1.79 o
   0  -2   8       15.14       16.48      1.29 o
   1  -2   8        8.97        8.44      1.07 o
   2  -2   8        0.89        1.34      0.95 o
  -8  -1   8        1.48       -0.42      0.91 o
  -7  -1   8        3.31        3.98      0.84 o
  -6  -1   8        0.13        0.41      0.54 o
  -5  -1   8        5.02        4.24      0.63 o
  -4  -1   8        5.57        4.35      0.60 o
  -3  -1   8        0.03        0.42      0.44 o
  -2  -1   8        1.43        1.11      0.40 o
  -1  -1   8        2.95        1.71      0.53 o
   0  -1   8        0.00        0.06      0.66 o
   1  -1   8        1.80        1.77      0.87 o
   2  -1   8        0.06       -1.25      1.60 o
  -9   0   8        3.27        1.18      0.94 o
  -8   0   8        1.65        0.04      0.84 o
  -7   0   8        0.11        0.26      0.77 o
  -6   0   8        6.50        7.07      0.91 o
  -5   0   8        3.63        4.08      0.76 o
  -4   0   8        4.39        4.48      0.63 o
  -3   0   8        0.49        0.73      0.53 o
  -2   0   8        0.55        0.66      0.55 o
  -1   0   8        0.92        0.61      0.60 o
   0   0   8        0.32       -0.01      0.73 o
   1   0   8        0.34        1.00      1.34 o
   2   0   8        0.98       -1.02      1.28 o
  -9   1   8       11.56       13.27      2.00 o
  -8   1   8        0.01        0.19      0.75 o
  -7   1   8        2.65        2.39      0.68 o
  -6   1   8        0.49       -0.07      0.73 o
  -5   1   8       20.78       18.81      1.37 o
  -4   1   8        0.17        0.53      0.81 o
  -3   1   8       42.10       40.13      2.14 o
  -2   1   8        5.55        6.68      1.46 o
  -1   1   8        7.53        5.50      0.93 o
   0   1   8        6.59        5.18      1.03 o
   1   1   8        0.48       -1.22      0.95 o
  -9   2   8        7.66        9.60      1.74 o
  -8   2   8        0.14        0.44      0.79 o
  -7   2   8        5.10        7.76      1.07 o
  -6   2   8        2.23        1.88      0.58 o
  -5   2   8       33.19       31.52      2.21 o
  -4   2   8        9.93        8.23      1.03 o
  -3   2   8      189.70      194.02      4.61 o
  -2   2   8        7.87        7.55      1.23 o
  -1   2   8      127.79      143.29      4.43 o
   0   2   8        0.60        2.04      0.90 o
   1   2   8       23.14       28.66      2.19 o
  -9   3   8        0.08        0.68      1.28 o
  -8   3   8        2.38        2.77      0.84 o
  -7   3   8        3.31        4.67      1.08 o
  -6   3   8        3.20        3.29      1.36 o
  -5   3   8        0.32        0.14      0.94 o
  -4   3   8        0.00        0.85      0.94 o
  -3   3   8       36.33       35.84      2.20 o
  -2   3   8        0.09        0.97      0.62 o
  -1   3   8       81.77       88.20      3.58 o
   0   3   8        0.16        0.69      0.75 o
  -8   4   8        1.13        3.75      0.99 o
  -7   4   8        1.46        2.28      0.86 o
  -6   4   8       11.90       12.82      1.58 o
  -5   4   8        0.63       -1.11      1.03 o
  -4   4   8        1.63        1.40      0.69 o
  -3   4   8        1.90        0.82      0.60 o
  -2   4   8        7.33        5.66      1.32 o
  -1   4   8        0.55        0.49      0.63 o
  -8   5   8        2.23        6.10      1.15 o
  -7   5   8        1.67        3.35      1.19 o
  -6   5   8        1.18        0.23      0.86 o
  -5   5   8        1.92        1.22      0.81 o
  -4   5   8       11.02        9.07      1.23 o
  -3   5   8        0.04       -0.26      0.66 o
  -2   5   8        1.66        1.59      0.68 o
  -7   6   8        0.18        1.52      1.22 o
  -6   6   8        1.45        2.07      0.75 o
  -5   6   8        0.61        1.25      0.77 o
  -4   6   8        1.21        0.37      0.90 o
  -3   6   8        0.86        0.31      1.30 o
  -5  -5   9        0.09        1.51      1.01 o
  -4  -5   9        0.09        1.37      0.90 o
  -3  -5   9        0.13       -0.29      0.72 o
  -2  -5   9        0.12       -0.40      0.71 o
  -1  -5   9        0.68        0.11      0.92 o
  -6  -4   9        0.08       -0.23      0.90 o
  -5  -4   9        1.08        1.57      0.87 o
  -4  -4   9        0.13        0.90      0.75 o
  -3  -4   9        0.79        0.50      0.62 o
  -2  -4   9        0.57       -0.11      0.56 o
  -1  -4   9        2.36        2.00      0.77 o
   0  -4   9        0.03        1.48      0.84 o
  -7  -3   9        0.01        0.74      0.75 o
  -6  -3   9        0.01       -0.64      0.69 o
  -5  -3   9        0.05        0.03      0.67 o
  -4  -3   9        0.00       -0.06      0.59 o
  -3  -3   9        2.31        1.65      0.64 o
  -2  -3   9        0.14        0.06      0.55 o
  -1  -3   9        0.49       -0.70      0.54 o
   0  -3   9        0.09       -0.55      0.84 o
  -7  -2   9        1.08        2.53      0.81 o
  -6  -2   9        0.36        0.51      0.62 o
  -5  -2   9        0.01        0.04      0.53 o
  -4  -2   9        0.52        0.96      0.57 o
  -3  -2   9        4.91        3.22      0.60 o
  -2  -2   9        5.62        2.67      0.73 o
  -1  -2   9       10.26        8.85      1.15 o
   0  -2   9        5.82        6.47      1.52 o
  -8  -1   9        0.68       -0.25      0.98 o
  -7  -1   9        0.13        0.40      0.65 o
  -6  -1   9        0.38        0.44      0.55 o
  -5  -1   9        2.42        1.91      0.55 o
  -4  -1   9        0.02        0.21      0.54 o
  -3  -1   9        1.24        1.14      0.56 o
  -2  -1   9        6.66        6.78      0.91 o
  -1  -1   9        2.84        2.28      0.74 o
   0  -1   9       12.86       16.59      2.24 o
  -8   0   9        1.84        2.53      1.09 o
  -7   0   9        0.59        0.87      0.69 o
  -6   0   9        0.01       -0.56      0.65 o
  -5   0   9        1.36        1.53      0.62 o
  -4   0   9        4.52        4.71      0.82 o
  -3   0   9        0.60        0.86      0.55 o
  -2   0   9        0.99        1.31      0.56 o
  -1   0   9        1.70        1.46      1.06 o
   0   0   9        0.88        1.07      0.93 o
  -8   1   9        4.64        6.05      2.12 o
  -7   1   9        0.01        0.03      0.81 o
  -6   1   9        6.47        4.33      0.92 o
  -5   1   9        5.40        3.62      0.73 o
  -4   1   9        0.02        0.36      0.55 o
  -3   1   9       10.69       11.30      1.27 o
  -2   1   9        0.95       -0.87      0.84 o
  -1   1   9        2.48        1.12      1.29 o
   0   1   9        0.01       -1.04      0.78 o
  -8   2   9        7.97       11.82      1.82 o
  -7   2   9        0.39        1.61      0.73 o
  -6   2   9       17.60       22.00      2.07 o
  -5   2   9        0.09       -0.42      0.85 o
  -4   2   9        2.72        3.22      0.95 o
  -3   2   9        1.55        0.70      0.71 o
  -2   2   9        2.09        1.85      0.84 o
  -1   2   9        5.61        7.47      1.37 o
  -8   3   9        4.10        5.95      2.66 o
  -7   3   9        4.40        7.14      1.55 o
  -6   3   9        9.68       13.40      2.56 o
  -5   3   9        0.12        1.54      1.09 o
  -4   3   9        0.89        2.20      0.97 o
  -3   3   9        2.57        3.16      0.86 o
  -2   3   9       10.75       11.39      1.64 o
  -7   4   9        0.22        0.02      0.99 o
  -6   4   9        1.18        1.37      1.27 o
  -5   4   9        0.67        1.09      0.85 o
  -4   4   9        1.00        2.46      0.93 o
  -3   4   9        1.15        2.03      0.75 o
  -6   5   9        0.12        0.66      1.58 o
  -5   5   9        1.48        1.34      0.93 o
  -5  -3  10        0.17        0.52      0.87 o
  -4  -3  10        2.92        2.60      0.83 o
  -3  -3  10        0.28        0.22      0.56 o
  -2  -3  10        0.99        0.94      0.64 o
  -6  -2  10        1.44        2.02      0.84 o
  -5  -2  10        0.24        0.09      0.64 o
  -4  -2  10        0.64        1.04      0.53 o
  -3  -2  10        0.11        0.38      0.73 o
  -2  -2  10        0.45       -0.66      0.75 o
  -7  -1  10        2.82        4.12      0.94 o
  -6  -1  10       12.81       19.13      1.63 o
  -5  -1  10        0.08        1.19      0.65 o
  -4  -1  10        2.29        4.19      0.84 o
  -3  -1  10        1.18        2.27      0.63 o
  -2  -1  10        0.44        0.33      0.63 o
  -7   0  10        8.66       12.55      1.32 o
  -6   0  10        0.97        0.81      0.67 o
  -5   0  10        3.77        5.26      1.13 o
  -4   0  10        0.72        1.36      0.66 o
  -3   0  10        0.02        0.24      0.80 o
  -2   0  10        0.05       -0.25      0.83 o
  -7   1  10        2.25        1.85      0.86 o
  -6   1  10        3.72        3.21      0.77 o
  -5   1  10        4.16        5.90      1.02 o
  -4   1  10        0.04       -0.13      0.98 o
  -3   1  10        0.39       -0.50      0.80 o
  -6   2  10        3.04        3.28      1.05 o
  -5   2  10        1.87        2.81      0.96 o
  -4   2  10        0.69        1.34      1.01 o
  -3   2  10        1.18        1.19      0.82 o
  -5   3  10        2.71        5.50      1.43 o
 
